# Supplementary material for: Poly[(μ-4,4′-bipyridine)(μ-naph­tha­lene-1,4-dicarboxyl­ato)iron(II)]
Source: Acta Crystallogr Sect E Struct Rep Online. 2008 Dec 20;65(Pt 1):m122. doi: 10.1107/S1600536808042992 (PMC2968022; doi:10.1107/S1600536808042992)
Supplement: Supplementary file 1 [file e-65-0m122-sup1.cif]

##############################################################################
###                                                                        ###
###        Electronic paper (Acta Crystallographica Section E)             ###
###                                                                        ###
##############################################################################
#                                                                            #
# This CIF contains the data in a paper accepted for publication in Acta     #
# Crystallographica Section E. It conforms to the requirements of Notes      #
# for Authors for Section E, and has been peer reviewed under the auspices   #
# of the IUCr Commission on Journals.                                        #
#                                                                            #
# Full details of the Crystallographic Information File format               #
# are given in the paper "The Crystallographic Information File (CIF):       #
# a New Standard Archive File for Crystallography" by S. R. Hall, F. H.      #
# Allen and I. D. Brown [Acta Cryst. (1991), A47, 655-685].                  #
#                                                                            #
# The current version of the core CIF dictionary is obtainable from          #
# ftp://ftp.iucr.org/pub/cif_core.dic. The current version number is 2.4.    #
#                                                                            #
# Software is freely available for graphical display of the structure(s) in  #
# this CIF.  For information consult the CIF home page http://www.iucr.org/  #
# cif/home.html                                                              #
#                                                                            #
# This file may be used for bona fide research purposes within the           #
# scientific community so long as proper attribution is given to the journal # 
# article from which it was obtained.                                        #
#                                                                            #
##############################################################################
                                             
data_I
_audit_creation_method     SHELXL-97
_chemical_name_systematic
;
Poly[(\m-4,4'-bipyridine)(\m-naphthalene-1,4-dicarboxylato)iron(II)]
;
_chemical_name_common     ?
_chemical_formula_moiety     'C22 H14 Fe N2 O4'
_chemical_formula_sum     'C22 H14 Fe N2 O4'
_chemical_formula_iupac     '[Fe (C12 H6 O4) (C10 H8 N2)]'
_chemical_formula_weight     426.20
_chemical_melting_point     ?
_symmetry_cell_setting     monoclinic
_symmetry_space_group_name_H-M     'P 21/n'
_symmetry_space_group_name_Hall     '-P 2yn'
loop_
    _symmetry_equiv_pos_as_xyz
    'x, y, z'
    '-x+1/2, y+1/2, -z+1/2'
    '-x, -y, -z'
    'x-1/2, -y-1/2, z-1/2'
_cell_length_a     10.5169(4)
_cell_length_b     29.8928(10)
_cell_length_c     11.5578(4)
_cell_angle_alpha     90.00
_cell_angle_beta     93.178(3)
_cell_angle_gamma     90.00
_cell_volume     3627.9(2)
_cell_formula_units_Z     8
_cell_measurement_reflns_used     18988
_cell_measurement_theta_min     1.36
_cell_measurement_theta_max     27.21
_cell_measurement_temperature     293(2)
_exptl_crystal_description     platelets
_exptl_crystal_colour     yellow
_exptl_crystal_size_max     0.09
_exptl_crystal_size_mid     0.09
_exptl_crystal_size_min     0.08
_exptl_crystal_density_diffrn     1.561
_exptl_crystal_density_meas     ?
_exptl_crystal_density_method     'not measured'
_exptl_crystal_F_000     1744
_exptl_absorpt_coefficient_mu     0.865
_exptl_absorpt_correction_type     numerical
_exptl_absorpt_process_details     '(X-SHAPE and X-RED32; Stoe, 2008)'
_exptl_absorpt_correction_T_min     0.923
_exptl_absorpt_correction_T_max     0.933
_exptl_special_details
;
;
_diffrn_ambient_temperature     293(2)
_diffrn_radiation_type     MoK\a
_diffrn_radiation_wavelength     0.71073
_diffrn_radiation_source     'fine-focus sealed tube'
_diffrn_radiation_monochromator     graphite
_diffrn_measurement_device_type     'STOE IPDS-2'
_diffrn_measurement_method     '\w scans'
_diffrn_detector_area_resol_mean     0.150
_diffrn_reflns_number     21152
_diffrn_reflns_av_R_equivalents     0.0499
_diffrn_reflns_av_sigmaI/netI     0.0491
_diffrn_reflns_theta_min     1.36
_diffrn_reflns_theta_max     26.02
_diffrn_reflns_theta_full     26.02
_diffrn_measured_fraction_theta_max     0.997
_diffrn_measured_fraction_theta_full     0.997
_diffrn_reflns_limit_h_min     -12
_diffrn_reflns_limit_h_max     12
_diffrn_reflns_limit_k_min     -36
_diffrn_reflns_limit_k_max     36
_diffrn_reflns_limit_l_min     -14
_diffrn_reflns_limit_l_max     12
_diffrn_standards_number     0
_diffrn_standards_interval_count     ?
_diffrn_standards_interval_time     0
_diffrn_standards_decay_%     0
_refine_special_details
;
Refinement of <i>F</i>^2^ against ALL reflections. The weighted <i>R</i>-factor
<i>wR</i> and goodness of fit <i>S</i> are based on <i>F</i>^2^, conventional
<i>R</i>-factors <i>R</i> are based on <i>F</i>, with <i>F</i> set to zero for
negative <i>F</i>^2^. The threshold expression of <i>F</i>^2^ >
\s(<i>F</i>^2^) is used only for calculating <i>R</i>-factors(gt) <i>etc</i>.
and is not relevant to the choice of reflections for refinement.
<i>R</i>-factors based on <i>F</i>^2^ are statistically about twice as large
as those based on <i>F</i>, and <i>R</i>- factors based on ALL data will be
even larger.
;
_reflns_number_total     7116
_reflns_number_gt     5305
_reflns_threshold_expression     >2sigma(I)
_refine_ls_structure_factor_coef     Fsqd
_refine_ls_matrix_type     full
_refine_ls_R_factor_all     0.0966
_refine_ls_R_factor_gt     0.0665
_refine_ls_wR_factor_gt     0.1301
_refine_ls_wR_factor_ref     0.1411
_refine_ls_goodness_of_fit_ref     1.142
_refine_ls_restrained_S_all     1.142
_refine_ls_number_reflns     7116
_refine_ls_number_parameters     523
_refine_ls_number_restraints     0
_refine_ls_hydrogen_treatment     constr
_refine_ls_weighting_scheme     calc
_refine_ls_weighting_details
         'calc w=1/[\s^2^(Fo^2^)+(0.0499P)^2^+3.8737P] where P=(Fo^2^+2Fc^2^)/3'
_atom_sites_solution_hydrogens     geom
_atom_sites_solution_primary     direct
_atom_sites_solution_secondary     difmap
_refine_ls_shift/su_max     0.001
_refine_ls_shift/su_mean     0.001
_refine_diff_density_max     0.392
_refine_diff_density_min     -0.358
_refine_ls_extinction_method     none
_refine_ls_extinction_coef     ?
loop_
    _atom_type_symbol
    _atom_type_description
    _atom_type_scat_dispersion_real
    _atom_type_scat_dispersion_imag
    _atom_type_scat_source
    'C' 'C' 0.0033 0.0016
                         'International Tables Vol C Tables 4.2.6.8 and 6.1.1.4'
    'H' 'H' 0.0000 0.0000
                         'International Tables Vol C Tables 4.2.6.8 and 6.1.1.4'
    'N' 'N' 0.0061 0.0033
                         'International Tables Vol C Tables 4.2.6.8 and 6.1.1.4'
    'O' 'O' 0.0106 0.0060
                         'International Tables Vol C Tables 4.2.6.8 and 6.1.1.4'
    'Fe' 'Fe' 0.3463 0.8444
                         'International Tables Vol C Tables 4.2.6.8 and 6.1.1.4'
_computing_data_collection     'X-Area (Stoe, 2008)'
_computing_cell_refinement     'X-Area (Stoe, 2008)'
_computing_data_reduction     'X-Area (Stoe, 2008)'
_computing_structure_solution     'SHELXS97 (Sheldrick, 2008)'
_computing_structure_refinement     'SHELXL97 (Sheldrick, 2008)'
_computing_molecular_graphics
              'DIAMOND (Brandenburg, 2008) and XP in SHELXTL ((Sheldrick, 2008)'
_computing_publication_material     'XCIF in SHELXTL (Sheldrick, 2008)'
loop_
    _atom_site_type_symbol
    _atom_site_label
    _atom_site_fract_x
    _atom_site_fract_y
    _atom_site_fract_z
    _atom_site_U_iso_or_equiv
    _atom_site_adp_type
    _atom_site_calc_flag
    _atom_site_refinement_flags
    _atom_site_occupancy
    _atom_site_disorder_assembly
    _atom_site_disorder_group
    Fe Fe1 0.78027(6) 0.713313(19) 0.77830(5) 0.03191(15) Uani d . 1 . .
    Fe Fe2 0.77587(6) 0.580113(19) 0.67647(5) 0.03453(16) Uani d . 1 . .
    C C1 0.4126(4) 0.64573(15) 0.7149(4) 0.0431(10) Uani d . 1 . .
    C C2 0.3452(5) 0.68369(16) 0.7351(5) 0.0508(12) Uani d . 1 . .
    H H2 0.3888 0.7106 0.7453 0.061 Uiso calc R 1 . .
    C C3 0.2125(5) 0.68347(16) 0.7410(5) 0.0527(12) Uani d . 1 . .
    H H3 0.1709 0.7104 0.7530 0.063 Uiso calc R 1 . .
    C C4 0.1427(4) 0.64543(15) 0.7297(4) 0.0408(10) Uani d . 1 . .
    C C5 0.1460(5) 0.56099(17) 0.7074(5) 0.0546(12) Uani d . 1 . .
    H H5 0.0584 0.5598 0.7143 0.065 Uiso calc R 1 . .
    C C6 0.2098(6) 0.52337(18) 0.6930(6) 0.0707(17) Uani d . 1 . .
    H H6 0.1658 0.4964 0.6894 0.085 Uiso calc R 1 . .
    C C7 0.3436(6) 0.52322(18) 0.6828(6) 0.0742(18) Uani d . 1 . .
    H H7 0.3871 0.4966 0.6725 0.089 Uiso calc R 1 . .
    C C8 0.4058(5) 0.56222(17) 0.6883(5) 0.0571(13) Uani d . 1 . .
    H H8 0.4936 0.5620 0.6817 0.069 Uiso calc R 1 . .
    C C9 0.3448(4) 0.60389(15) 0.7037(4) 0.0452(11) Uani d . 1 . .
    C C10 0.2088(5) 0.60334(15) 0.7128(4) 0.0447(10) Uani d . 1 . .
    C C11 0.5559(4) 0.64965(14) 0.7160(3) 0.0352(9) Uani d . 1 . .
    O O1 0.6054(3) 0.68234(10) 0.7693(3) 0.0449(7) Uani d . 1 . .
    O O2 0.6173(3) 0.61999(11) 0.6670(3) 0.0469(8) Uani d . 1 . .
    C C12 -0.0004(4) 0.64874(14) 0.7344(3) 0.0371(9) Uani d . 1 . .
    O O3 -0.0671(3) 0.61916(11) 0.6834(3) 0.0493(8) Uani d . 1 . .
    O O4 -0.0452(3) 0.68212(11) 0.7840(3) 0.0458(7) Uani d . 1 . .
    C C21 0.7445(4) 0.94353(14) 0.8160(4) 0.0389(9) Uani d . 1 . .
    C C22 0.7291(5) 0.91732(15) 0.9107(4) 0.0506(12) Uani d . 1 . .
    H H22 0.7117 0.9306 0.9809 0.061 Uiso calc R 1 . .
    C C23 0.7392(5) 0.87040(16) 0.9035(4) 0.0498(12) Uani d . 1 . .
    H H23 0.7263 0.8531 0.9687 0.060 Uiso calc R 1 . .
    C C24 0.7674(4) 0.84988(14) 0.8032(4) 0.0376(9) Uani d . 1 . .
    C C25 0.8134(6) 0.85673(17) 0.5951(4) 0.0609(14) Uani d . 1 . .
    H H25 0.8218 0.8259 0.5892 0.073 Uiso calc R 1 . .
    C C26 0.8274(7) 0.8826(2) 0.5001(5) 0.0779(19) Uani d . 1 . .
    H H26 0.8456 0.8692 0.4303 0.093 Uiso calc R 1 . .
    C C27 0.8147(7) 0.9291(2) 0.5054(5) 0.0775(19) Uani d . 1 . .
    H H27 0.8242 0.9464 0.4395 0.093 Uiso calc R 1 . .
    C C28 0.7886(6) 0.94909(17) 0.6072(4) 0.0570(13) Uani d . 1 . .
    H H28 0.7802 0.9800 0.6101 0.068 Uiso calc R 1 . .
    C C29 0.7740(4) 0.92362(15) 0.7085(4) 0.0426(10) Uani d . 1 . .
    C C30 0.7863(4) 0.87590(14) 0.7025(4) 0.0402(10) Uani d . 1 . .
    C C31 0.7294(5) 0.99401(15) 0.8233(4) 0.0434(10) Uani d . 1 . .
    O O11 0.8268(4) 1.01802(11) 0.8276(3) 0.0608(9) Uani d . 1 . .
    O O12 0.6222(4) 1.01085(12) 0.8235(4) 0.0677(11) Uani d . 1 . .
    C C32 0.7764(4) 0.79956(14) 0.7960(4) 0.0379(9) Uani d . 1 . .
    O O13 0.8823(3) 0.78071(10) 0.7884(3) 0.0496(8) Uani d . 1 . .
    O O14 0.6754(3) 0.77705(10) 0.7947(3) 0.0450(7) Uani d . 1 . .
    C C41 0.7818(4) 0.70824(15) 0.3412(4) 0.0403(10) Uani d . 1 . .
    C C42 0.8945(4) 0.71142(17) 0.4109(4) 0.0454(11) Uani d . 1 . .
    H H42 0.9728 0.7109 0.3773 0.054 Uiso calc R 1 . .
    C C43 0.8896(4) 0.71524(17) 0.5294(4) 0.0452(11) Uani d . 1 . .
    H H43 0.9665 0.7168 0.5731 0.054 Uiso calc R 1 . .
    N N1 0.7819(4) 0.71690(12) 0.5860(3) 0.0407(8) Uani d . 1 . .
    C C44 0.6740(4) 0.71451(16) 0.5187(4) 0.0447(10) Uani d . 1 . .
    H H44 0.5972 0.7159 0.5548 0.054 Uiso calc R 1 . .
    C C45 0.6691(5) 0.71017(17) 0.3990(4) 0.0476(11) Uani d . 1 . .
    H H45 0.5910 0.7086 0.3574 0.057 Uiso calc R 1 . .
    C C46 0.7822(4) 0.70478(15) 0.2126(4) 0.0393(10) Uani d . 1 . .
    C C47 0.8938(4) 0.70362(16) 0.1559(4) 0.0458(11) Uani d . 1 . .
    H H47 0.9717 0.7026 0.1981 0.055 Uiso calc R 1 . .
    C C48 0.8901(4) 0.70399(16) 0.0356(4) 0.0430(10) Uani d . 1 . .
    H H48 0.9669 0.7032 -0.0005 0.052 Uiso calc R 1 . .
    N N2 0.7827(3) 0.70538(11) -0.0306(3) 0.0370(8) Uani d . 1 . .
    C C49 0.6737(4) 0.70524(16) 0.0248(4) 0.0443(11) Uani d . 1 . .
    H H49 0.5970 0.7054 -0.0193 0.053 Uiso calc R 1 . .
    C C50 0.6701(4) 0.70486(16) 0.1438(4) 0.0442(10) Uani d . 1 . .
    H H50 0.5921 0.7047 0.1780 0.053 Uiso calc R 1 . .
    C C51 0.7816(5) 0.58619(16) 1.1148(4) 0.0496(12) Uani d . 1 . .
    C C52 0.8930(6) 0.5839(2) 1.0576(5) 0.0728(17) Uani d . 1 . .
    H H52 0.9712 0.5846 1.0994 0.087 Uiso calc R 1 . .
    C C53 0.8884(6) 0.5806(2) 0.9386(5) 0.0684(16) Uani d . 1 . .
    H H53 0.9654 0.5792 0.9029 0.082 Uiso calc R 1 . .
    N N11 0.7819(4) 0.57940(13) 0.8710(3) 0.0492(9) Uani d . 1 . .
    C C54 0.6749(6) 0.5807(2) 0.9274(4) 0.0596(14) Uani d . 1 . .
    H H54 0.5980 0.5794 0.8838 0.071 Uiso calc R 1 . .
    C C55 0.6709(6) 0.5839(2) 1.0456(4) 0.0642(15) Uani d . 1 . .
    H H55 0.5926 0.5845 1.0793 0.077 Uiso calc R 1 . .
    C C56 0.7805(5) 0.58971(16) 1.2434(4) 0.0466(11) Uani d . 1 . .
    C C57 0.8913(5) 0.58902(19) 1.3130(4) 0.0573(13) Uani d . 1 . .
    H H57 0.9698 0.5894 1.2797 0.069 Uiso calc R 1 . .
    C C58 0.8858(5) 0.58781(19) 1.4322(4) 0.0562(13) Uani d . 1 . .
    H H58 0.9620 0.5873 1.4771 0.067 Uiso calc R 1 . .
    N N12 0.7758(4) 0.58739(13) 1.4864(3) 0.0441(9) Uani d . 1 . .
    C C59 0.6696(5) 0.59193(17) 1.4197(4) 0.0512(12) Uani d . 1 . .
    H H59 0.5927 0.5945 1.4551 0.061 Uiso calc R 1 . .
    C C60 0.6680(5) 0.59301(18) 1.3002(4) 0.0536(12) Uani d . 1 . .
    H H60 0.5910 0.5960 1.2574 0.064 Uiso calc R 1 . .
loop_
    _atom_site_aniso_label
    _atom_site_aniso_U_11
    _atom_site_aniso_U_22
    _atom_site_aniso_U_33
    _atom_site_aniso_U_12
    _atom_site_aniso_U_13
    _atom_site_aniso_U_23
    Fe1 0.0347(3) 0.0338(3) 0.0273(3) -0.0002(2) 0.0020(2) -0.0013(2)
    Fe2 0.0383(3) 0.0346(3) 0.0307(3) -0.0001(3) 0.0018(2) -0.0012(2)
    C1 0.039(2) 0.046(2) 0.044(2) 0.0056(19) 0.0007(19) -0.006(2)
    C2 0.049(3) 0.040(2) 0.063(3) -0.004(2) 0.002(2) -0.002(2)
    C3 0.049(3) 0.043(3) 0.067(3) 0.000(2) 0.008(2) -0.004(2)
    C4 0.036(2) 0.045(2) 0.042(2) -0.0040(19) 0.0024(19) -0.0012(19)
    C5 0.045(3) 0.055(3) 0.064(3) -0.009(2) 0.003(2) 0.000(2)
    C6 0.068(4) 0.042(3) 0.101(5) -0.006(3) 0.002(3) -0.001(3)
    C7 0.067(4) 0.038(3) 0.116(5) 0.004(3) -0.001(4) -0.008(3)
    C8 0.039(3) 0.053(3) 0.079(4) 0.001(2) 0.000(2) -0.012(3)
    C9 0.043(3) 0.044(2) 0.049(3) 0.001(2) 0.002(2) -0.001(2)
    C10 0.046(3) 0.042(2) 0.046(3) -0.002(2) 0.003(2) -0.001(2)
    C11 0.037(2) 0.037(2) 0.032(2) -0.0013(18) 0.0017(17) 0.0018(17)
    O1 0.0465(18) 0.0490(18) 0.0393(17) -0.0134(14) 0.0032(14) -0.0098(14)
    O2 0.0446(18) 0.0493(18) 0.0471(18) 0.0060(15) 0.0068(15) -0.0029(15)
    C12 0.041(2) 0.040(2) 0.030(2) 0.0008(19) 0.0008(17) 0.0007(17)
    O3 0.0446(18) 0.0543(19) 0.0489(19) -0.0092(15) 0.0013(15) -0.0082(15)
    O4 0.0478(18) 0.0520(18) 0.0376(16) 0.0123(15) 0.0022(14) -0.0081(14)
    C21 0.042(2) 0.035(2) 0.040(2) -0.0005(18) 0.0016(19) -0.0020(18)
    C22 0.072(3) 0.039(2) 0.043(3) 0.006(2) 0.016(2) -0.002(2)
    C23 0.068(3) 0.041(2) 0.041(3) 0.002(2) 0.013(2) 0.007(2)
    C24 0.040(2) 0.034(2) 0.039(2) -0.0016(18) 0.0039(18) 0.0017(17)
    C25 0.098(4) 0.044(3) 0.041(3) 0.000(3) 0.010(3) -0.005(2)
    C26 0.131(6) 0.064(4) 0.039(3) 0.006(4) 0.016(3) -0.004(3)
    C27 0.129(6) 0.064(4) 0.041(3) 0.010(4) 0.017(3) 0.010(3)
    C28 0.083(4) 0.044(3) 0.045(3) 0.003(3) 0.008(3) 0.006(2)
    C29 0.050(3) 0.039(2) 0.038(2) -0.001(2) -0.001(2) 0.0025(18)
    C30 0.048(3) 0.037(2) 0.035(2) -0.0007(19) -0.0009(19) -0.0019(18)
    C31 0.055(3) 0.039(2) 0.035(2) 0.002(2) 0.003(2) 0.0033(19)
    O11 0.067(2) 0.0405(18) 0.075(3) -0.0081(17) 0.005(2) -0.0023(17)
    O12 0.055(2) 0.049(2) 0.098(3) 0.0128(17) 0.000(2) -0.003(2)
    C32 0.042(2) 0.038(2) 0.033(2) -0.0023(19) -0.0006(18) 0.0007(17)
    O13 0.0375(17) 0.0417(18) 0.070(2) 0.0018(14) 0.0034(15) -0.0044(15)
    O14 0.0412(17) 0.0352(16) 0.059(2) -0.0033(13) 0.0029(15) -0.0015(14)
    C41 0.043(2) 0.045(2) 0.034(2) -0.003(2) 0.0057(18) -0.0001(18)
    C42 0.037(2) 0.066(3) 0.034(2) -0.004(2) 0.0033(18) 0.003(2)
    C43 0.040(2) 0.065(3) 0.031(2) -0.007(2) -0.0013(18) 0.002(2)
    N1 0.050(2) 0.0400(19) 0.0321(19) -0.0006(17) 0.0028(16) 0.0004(15)
    C44 0.044(2) 0.062(3) 0.028(2) 0.005(2) 0.0056(19) 0.002(2)
    C45 0.044(3) 0.068(3) 0.031(2) 0.003(2) 0.0010(19) 0.004(2)
    C46 0.041(2) 0.046(2) 0.031(2) -0.0022(19) 0.0037(18) 0.0001(18)
    C47 0.040(2) 0.063(3) 0.034(2) 0.001(2) -0.0013(19) -0.004(2)
    C48 0.036(2) 0.060(3) 0.033(2) -0.002(2) 0.0019(18) -0.003(2)
    N2 0.043(2) 0.0399(19) 0.0282(17) -0.0001(15) 0.0033(15) 0.0012(14)
    C49 0.037(2) 0.062(3) 0.034(2) 0.002(2) -0.0006(18) -0.004(2)
    C50 0.040(2) 0.060(3) 0.033(2) 0.003(2) 0.0018(18) -0.002(2)
    C51 0.068(3) 0.050(3) 0.031(2) 0.006(2) 0.004(2) -0.001(2)
    C52 0.061(3) 0.121(5) 0.037(3) 0.017(3) 0.000(2) -0.005(3)
    C53 0.061(3) 0.106(5) 0.038(3) 0.013(3) 0.005(2) 0.004(3)
    N11 0.066(3) 0.047(2) 0.035(2) 0.002(2) 0.0051(19) -0.0004(17)
    C54 0.065(3) 0.081(4) 0.032(2) -0.010(3) -0.004(2) -0.001(2)
    C55 0.062(3) 0.097(4) 0.034(3) -0.005(3) 0.005(2) -0.001(3)
    C56 0.058(3) 0.051(3) 0.030(2) 0.004(2) -0.001(2) 0.0001(19)
    C57 0.059(3) 0.075(4) 0.038(3) 0.001(3) 0.005(2) -0.001(2)
    C58 0.054(3) 0.081(4) 0.033(2) 0.000(3) 0.002(2) -0.006(2)
    N12 0.051(2) 0.050(2) 0.0309(19) 0.0037(18) 0.0040(17) -0.0018(16)
    C59 0.059(3) 0.062(3) 0.033(2) 0.005(2) 0.003(2) -0.006(2)
    C60 0.055(3) 0.071(3) 0.034(2) 0.008(3) -0.003(2) -0.003(2)
_geom_special_details
;
All e.s.d.'s (except the e.s.d. in the dihedral angle between two l.s. planes)
are estimated using the full covariance matrix. The cell e.s.d.'s are taken
into account individually in the estimation of e.s.d.'s in distances, angles
and torsion angles; correlations between e.s.d.'s in cell parameters are only
used when they are defined by crystal symmetry. An approximate (isotropic)
treatment of cell e.s.d.'s is used for estimating e.s.d.'s involving l.s.
planes.
;
loop_
    _geom_bond_atom_site_label_1
    _geom_bond_atom_site_label_2
    _geom_bond_site_symmetry_2
    _geom_bond_distance
    _geom_bond_publ_flag
    Fe1 O4 1_655 2.056(3) y
    Fe1 O1 . 2.057(3) y
    Fe1 O14 . 2.215(3) y
    Fe1 N2 1_556 2.220(3) y
    Fe1 N1 . 2.227(4) y
    Fe1 O13 . 2.283(3) y
    Fe2 O3 1_655 2.020(3) y
    Fe2 O2 . 2.048(3) y
    Fe2 O11 2_646 2.147(4) y
    Fe2 N12 1_554 2.207(4) y
    Fe2 N11 . 2.246(4) y
    Fe2 O12 2_646 2.332(4) y
    C1 C2 . 1.365(6) ?
    C1 C9 . 1.442(6) ?
    C1 C11 . 1.512(6) ?
    C2 C3 . 1.400(7) ?
    C2 H2 . 0.9300 ?
    C3 C4 . 1.356(6) ?
    C3 H3 . 0.9300 ?
    C4 C10 . 1.456(6) ?
    C4 C12 . 1.512(6) ?
    C5 C6 . 1.325(8) ?
    C5 C10 . 1.428(7) ?
    C5 H5 . 0.9300 ?
    C6 C7 . 1.419(8) ?
    C6 H6 . 0.9300 ?
    C7 C8 . 1.336(7) ?
    C7 H7 . 0.9300 ?
    C8 C9 . 1.417(7) ?
    C8 H8 . 0.9300 ?
    C9 C10 . 1.440(7) ?
    C11 O2 . 1.250(5) ?
    C11 O1 . 1.253(5) ?
    C12 O3 . 1.255(5) ?
    C12 O4 . 1.256(5) ?
    O3 Fe2 1_455 2.020(3) ?
    O4 Fe1 1_455 2.056(3) ?
    C21 C22 . 1.363(6) ?
    C21 C29 . 1.427(6) ?
    C21 C31 . 1.520(6) ?
    C22 C23 . 1.410(6) ?
    C22 H22 . 0.9300 ?
    C23 C24 . 1.358(6) ?
    C23 H23 . 0.9300 ?
    C24 C30 . 1.423(6) ?
    C24 C32 . 1.510(6) ?
    C25 C26 . 1.358(7) ?
    C25 C30 . 1.410(6) ?
    C25 H25 . 0.9300 ?
    C26 C27 . 1.398(8) ?
    C26 H26 . 0.9300 ?
    C27 C28 . 1.361(8) ?
    C27 H27 . 0.9300 ?
    C28 C29 . 1.412(6) ?
    C28 H28 . 0.9300 ?
    C29 C30 . 1.435(6) ?
    C31 O12 . 1.235(6) ?
    C31 O11 . 1.249(6) ?
    O11 Fe2 2_656 2.147(4) ?
    O12 Fe2 2_656 2.332(4) ?
    C32 O13 . 1.256(5) ?
    C32 O14 . 1.257(5) ?
    C41 C45 . 1.393(6) ?
    C41 C42 . 1.399(6) ?
    C41 C46 . 1.490(6) ?
    C42 C43 . 1.377(6) ?
    C42 H42 . 0.9300 ?
    C43 N1 . 1.340(6) ?
    C43 H43 . 0.9300 ?
    N1 C44 . 1.341(6) ?
    C44 C45 . 1.388(6) ?
    C44 H44 . 0.9300 ?
    C45 H45 . 0.9300 ?
    C46 C47 . 1.377(6) ?
    C46 C50 . 1.385(6) ?
    C47 C48 . 1.388(6) ?
    C47 H47 . 0.9300 ?
    C48 N2 . 1.330(5) ?
    C48 H48 . 0.9300 ?
    N2 C49 . 1.344(5) ?
    N2 Fe1 1_554 2.220(3) ?
    C49 C50 . 1.378(6) ?
    C49 H49 . 0.9300 ?
    C50 H50 . 0.9300 ?
    C51 C55 . 1.377(7) ?
    C51 C52 . 1.379(7) ?
    C51 C56 . 1.490(6) ?
    C52 C53 . 1.377(7) ?
    C52 H52 . 0.9300 ?
    C53 N11 . 1.330(7) ?
    C53 H53 . 0.9300 ?
    N11 C54 . 1.331(7) ?
    C54 C55 . 1.373(7) ?
    C54 H54 . 0.9300 ?
    C55 H55 . 0.9300 ?
    C56 C57 . 1.379(7) ?
    C56 C60 . 1.387(7) ?
    C57 C58 . 1.382(7) ?
    C57 H57 . 0.9300 ?
    C58 N12 . 1.346(6) ?
    C58 H58 . 0.9300 ?
    N12 C59 . 1.329(6) ?
    N12 Fe2 1_556 2.207(4) y
    C59 C60 . 1.381(6) ?
    C59 H59 . 0.9300 ?
    C60 H60 . 0.9300 ?
loop_
    _geom_angle_atom_site_label_1
    _geom_angle_atom_site_label_2
    _geom_angle_atom_site_label_3
    _geom_angle_site_symmetry_1
    _geom_angle_site_symmetry_3
    _geom_angle
    _geom_angle_publ_flag
    O4 Fe1 O1 1_655 . 126.27(13) y
    O4 Fe1 O14 1_655 . 146.62(12) y
    O1 Fe1 O14 . . 86.76(12) y
    O4 Fe1 N2 1_655 1_556 87.63(13) y
    O1 Fe1 N2 . 1_556 87.88(13) y
    O14 Fe1 N2 . 1_556 89.13(12) y
    O4 Fe1 N1 1_655 . 89.88(13) y
    O1 Fe1 N1 . . 91.57(13) y
    O14 Fe1 N1 . . 94.34(13) y
    N2 Fe1 N1 1_556 . 176.46(13) y
    O4 Fe1 O13 1_655 . 89.00(12) y
    O1 Fe1 O13 . . 144.73(12) y
    O14 Fe1 O13 . . 58.08(11) y
    N2 Fe1 O13 1_556 . 93.68(13) y
    N1 Fe1 O13 . . 88.78(13) y
    O3 Fe2 O2 1_655 . 109.11(13) y
    O3 Fe2 O11 1_655 2_646 155.44(14) y
    O2 Fe2 O11 . 2_646 95.45(13) y
    O3 Fe2 N12 1_655 1_554 86.43(14) y
    O2 Fe2 N12 . 1_554 86.23(13) y
    O11 Fe2 N12 2_646 1_554 95.24(15) y
    O3 Fe2 N11 1_655 . 89.30(15) y
    O2 Fe2 N11 . . 92.12(14) y
    O11 Fe2 N11 2_646 . 89.99(15) y
    N12 Fe2 N11 1_554 . 174.64(15) y
    O3 Fe2 O12 1_655 2_646 97.94(13) y
    O2 Fe2 O12 . 2_646 152.87(13) y
    O11 Fe2 O12 2_646 2_646 57.51(13) y
    N12 Fe2 O12 1_554 2_646 93.59(15) y
    N11 Fe2 O12 . 2_646 90.21(15) y
    C2 C1 C9 . . 118.5(4) ?
    C2 C1 C11 . . 117.5(4) ?
    C9 C1 C11 . . 123.8(4) ?
    C1 C2 C3 . . 122.2(4) ?
    C1 C2 H2 . . 118.9 ?
    C3 C2 H2 . . 118.9 ?
    C4 C3 C2 . . 122.3(5) ?
    C4 C3 H3 . . 118.8 ?
    C2 C3 H3 . . 118.8 ?
    C3 C4 C10 . . 118.5(4) ?
    C3 C4 C12 . . 118.5(4) ?
    C10 C4 C12 . . 123.0(4) ?
    C6 C5 C10 . . 121.5(5) ?
    C6 C5 H5 . . 119.3 ?
    C10 C5 H5 . . 119.3 ?
    C5 C6 C7 . . 121.6(5) ?
    C5 C6 H6 . . 119.2 ?
    C7 C6 H6 . . 119.2 ?
    C8 C7 C6 . . 118.6(5) ?
    C8 C7 H7 . . 120.7 ?
    C6 C7 H7 . . 120.7 ?
    C7 C8 C9 . . 123.3(5) ?
    C7 C8 H8 . . 118.4 ?
    C9 C8 H8 . . 118.4 ?
    C8 C9 C10 . . 117.3(4) ?
    C8 C9 C1 . . 123.2(4) ?
    C10 C9 C1 . . 119.4(4) ?
    C5 C10 C9 . . 117.8(4) ?
    C5 C10 C4 . . 123.3(4) ?
    C9 C10 C4 . . 118.9(4) ?
    O2 C11 O1 . . 124.4(4) ?
    O2 C11 C1 . . 118.7(4) ?
    O1 C11 C1 . . 116.8(4) ?
    C11 O1 Fe1 . . 136.2(3) ?
    C11 O2 Fe2 . . 145.8(3) ?
    O3 C12 O4 . . 124.1(4) ?
    O3 C12 C4 . . 118.0(4) ?
    O4 C12 C4 . . 117.9(4) ?
    C12 O3 Fe2 . 1_455 149.3(3) ?
    C12 O4 Fe1 . 1_455 134.6(3) ?
    C22 C21 C29 . . 120.0(4) ?
    C22 C21 C31 . . 120.6(4) ?
    C29 C21 C31 . . 119.4(4) ?
    C21 C22 C23 . . 120.8(4) ?
    C21 C22 H22 . . 119.6 ?
    C23 C22 H22 . . 119.6 ?
    C24 C23 C22 . . 121.4(4) ?
    C24 C23 H23 . . 119.3 ?
    C22 C23 H23 . . 119.3 ?
    C23 C24 C30 . . 119.9(4) ?
    C23 C24 C32 . . 120.9(4) ?
    C30 C24 C32 . . 119.2(4) ?
    C26 C25 C30 . . 121.1(5) ?
    C26 C25 H25 . . 119.5 ?
    C30 C25 H25 . . 119.5 ?
    C25 C26 C27 . . 121.1(5) ?
    C25 C26 H26 . . 119.5 ?
    C27 C26 H26 . . 119.5 ?
    C28 C27 C26 . . 119.9(5) ?
    C28 C27 H27 . . 120.0 ?
    C26 C27 H27 . . 120.0 ?
    C27 C28 C29 . . 121.1(5) ?
    C27 C28 H28 . . 119.4 ?
    C29 C28 H28 . . 119.4 ?
    C28 C29 C21 . . 122.4(4) ?
    C28 C29 C30 . . 118.8(4) ?
    C21 C29 C30 . . 118.8(4) ?
    C25 C30 C24 . . 122.8(4) ?
    C25 C30 C29 . . 118.0(4) ?
    C24 C30 C29 . . 119.1(4) ?
    O12 C31 O11 . . 120.8(4) ?
    O12 C31 C21 . . 120.2(4) ?
    O11 C31 C21 . . 118.9(4) ?
    C31 O11 Fe2 . 2_656 94.9(3) ?
    C31 O12 Fe2 . 2_656 86.7(3) ?
    O13 C32 O14 . . 120.7(4) ?
    O13 C32 C24 . . 120.6(4) ?
    O14 C32 C24 . . 118.6(4) ?
    C32 O13 Fe1 . . 89.1(2) ?
    C32 O14 Fe1 . . 92.1(3) ?
    C45 C41 C42 . . 115.9(4) ?
    C45 C41 C46 . . 122.0(4) ?
    C42 C41 C46 . . 122.0(4) ?
    C43 C42 C41 . . 120.1(4) ?
    C43 C42 H42 . . 120.0 ?
    C41 C42 H42 . . 120.0 ?
    N1 C43 C42 . . 124.5(4) ?
    N1 C43 H43 . . 117.7 ?
    C42 C43 H43 . . 117.7 ?
    C43 N1 C44 . . 115.2(4) ?
    C43 N1 Fe1 . . 122.6(3) ?
    C44 N1 Fe1 . . 121.5(3) ?
    N1 C44 C45 . . 124.4(4) ?
    N1 C44 H44 . . 117.8 ?
    C45 C44 H44 . . 117.8 ?
    C44 C45 C41 . . 119.8(4) ?
    C44 C45 H45 . . 120.1 ?
    C41 C45 H45 . . 120.1 ?
    C47 C46 C50 . . 116.6(4) ?
    C47 C46 C41 . . 121.8(4) ?
    C50 C46 C41 . . 121.6(4) ?
    C46 C47 C48 . . 119.9(4) ?
    C46 C47 H47 . . 120.0 ?
    C48 C47 H47 . . 120.0 ?
    N2 C48 C47 . . 123.6(4) ?
    N2 C48 H48 . . 118.2 ?
    C47 C48 H48 . . 118.2 ?
    C48 N2 C49 . . 116.4(4) ?
    C48 N2 Fe1 . 1_554 122.6(3) ?
    C49 N2 Fe1 . 1_554 120.8(3) ?
    N2 C49 C50 . . 123.2(4) ?
    N2 C49 H49 . . 118.4 ?
    C50 C49 H49 . . 118.4 ?
    C49 C50 C46 . . 120.3(4) ?
    C49 C50 H50 . . 119.9 ?
    C46 C50 H50 . . 119.9 ?
    C55 C51 C52 . . 115.6(4) ?
    C55 C51 C56 . . 122.0(5) ?
    C52 C51 C56 . . 122.4(5) ?
    C53 C52 C51 . . 119.9(5) ?
    C53 C52 H52 . . 120.0 ?
    C51 C52 H52 . . 120.0 ?
    N11 C53 C52 . . 124.8(5) ?
    N11 C53 H53 . . 117.6 ?
    C52 C53 H53 . . 117.6 ?
    C53 N11 C54 . . 114.8(4) ?
    C53 N11 Fe2 . . 124.3(3) ?
    C54 N11 Fe2 . . 120.7(3) ?
    N11 C54 C55 . . 124.2(5) ?
    N11 C54 H54 . . 117.9 ?
    C55 C54 H54 . . 117.9 ?
    C54 C55 C51 . . 120.7(5) ?
    C54 C55 H55 . . 119.7 ?
    C51 C55 H55 . . 119.7 ?
    C57 C56 C60 . . 116.1(4) ?
    C57 C56 C51 . . 121.8(5) ?
    C60 C56 C51 . . 122.1(4) ?
    C56 C57 C58 . . 120.1(5) ?
    C56 C57 H57 . . 119.9 ?
    C58 C57 H57 . . 119.9 ?
    N12 C58 C57 . . 123.3(5) ?
    N12 C58 H58 . . 118.4 ?
    C57 C58 H58 . . 118.4 ?
    C59 N12 C58 . . 116.4(4) ?
    C59 N12 Fe2 . 1_556 122.8(3) ?
    C58 N12 Fe2 . 1_556 120.8(3) ?
    N12 C59 C60 . . 123.1(5) ?
    N12 C59 H59 . . 118.4 ?
    C60 C59 H59 . . 118.4 ?
    C59 C60 C56 . . 120.5(5) ?
    C59 C60 H60 . . 119.7 ?
    C56 C60 H60 . . 119.7 ?
data_global
_journal_date_recd_electronic     2008-12-16
_journal_date_accepted     2008-12-17
_journal_name_full     'Acta Crystallographica, Section E'
_journal_year     2009
_journal_volume     65
_journal_issue      1
_journal_page_first     m122
_journal_page_last     m122
_journal_paper_category     QM
_journal_coeditor_code     NG2529
_publ_contact_author
;
      Christian N\"ather
      Institut f\"ur Anorganische Chemie
      Christian-Albrechts-Universit\"at Kiel
      Max-Eyth Str. 2
      D-24098 Kiel
      Germany
;
_publ_contact_author_email     cnaether@ac.uni-kiel.de
_publ_contact_author_fax     '(+)431-880-1520'
_publ_contact_author_phone     '(+)431-880-2092'
_publ_section_title
;
Poly[(\m-4,4'-bipyridine)(\m-naphthalene-1,4-dicarboxylato)iron(II)]
;
loop_
    _publ_author_name
    _publ_author_address
    'Boeckmann, Jan'
;     Institut f\"ur Anorganische Chemie
      Christian-Albrechts-Universit\"at Kiel
      Max-Eyth Str. 2
      D-24098 Kiel
      Germany
;
    'Je\&s, Inke'
;     Institut f\"ur Anorganische Chemie
      Christian-Albrechts-Universit\"at Kiel
      Max-Eyth Str. 2
      D-24098 Kiel
      Germany
;
    'N\"ather, Christian'
;     Institut f\"ur Anorganische Chemie
      Christian-Albrechts-Universit\"at Kiel
      Max-Eyth Str. 2
      D-24098 Kiel
      Germany
;
_publ_section_synopsis     .
