# Supplementary material for: Poly[(μ-4,4′-bipyridine)(μ-naph­tha­lene-1,4-dicarboxyl­ato)iron(II)]
Source: Acta Crystallogr Sect E Struct Rep Online. 2008 Dec 20;65(Pt 1):m122. doi: 10.1107/S1600536808042992 (PMC2968022; doi:10.1107/S1600536808042992)
Supplement: Supplementary file 2 [file e-65-0m122-Isup2.hkl]

# 
# h,k,l, Fc-squared, Fo-squared, sigma(Fo-squared) and status flag 
# 
data_I
_shelx_title ' (FeNDC2)' 
_shelx_refln_list_code          4 
_shelx_F_calc_maximum      296.23 
_exptl_crystal_F_000      1744.00 
_reflns_d_resolution_high  0.8100 
 
loop_ 
 _symmetry_equiv_pos_as_xyz 
 'x, y, z' 
 '-x+1/2, y+1/2, -z+1/2' 
 '-x, -y, -z' 
 'x-1/2, -y-1/2, z-1/2' 
 
_cell_length_a    10.5169 
_cell_length_b    29.8928 
_cell_length_c    11.5578 
_cell_angle_alpha  90.000 
_cell_angle_beta   93.178 
_cell_angle_gamma  90.000 
 
_shelx_F_squared_multiplier     1.000 
 
loop_ 
 _refln_index_h 
 _refln_index_k 
 _refln_index_l 
 _refln_F_squared_calc 
 _refln_F_squared_meas 
 _refln_F_squared_sigma 
 _refln_observed_status 
   4   0   0      984.28      781.77     65.53 o 
   6   0   0     5801.00     6165.61     79.77 o 
   8   0   0      626.58     1202.23     79.52 o 
  10   0   0     1009.67     1236.54     91.59 o 
  12   0   0      450.07      452.87     44.92 o 
   1   1   0      864.68     1066.53    110.05 o 
   2   1   0    20484.45    19548.53    234.96 o 
   3   1   0     1252.06     1114.24     65.88 o 
   4   1   0      256.55      221.24     52.83 o 
   5   1   0     1688.24     1665.55     40.94 o 
   6   1   0     9189.52     9820.91     94.89 o 
   7   1   0     6348.61     6346.60     46.77 o 
   8   1   0    15575.90    16204.31    176.65 o 
   9   1   0     6811.77     7291.18     41.15 o 
  10   1   0     6840.35     7555.15     52.39 o 
  11   1   0     1874.97     1922.07     31.82 o 
  12   1   0      621.54      582.98     29.08 o 
   0   2   0     7144.24     8869.46    261.76 o 
   1   2   0    27823.54    36748.55    212.06 o 
   2   2   0      825.99      664.33     84.64 o 
   3   2   0     6812.83     6412.91     71.47 o 
   4   2   0       82.86       92.42     48.95 o 
   5   2   0     3268.37     3177.28     49.41 o 
   6   2   0       20.53      118.02     40.74 o 
   7   2   0      581.95      659.32     39.53 o 
   8   2   0      142.07      284.64     34.77 o 
   9   2   0      175.85      310.29     32.60 o 
  10   2   0      410.10      452.22     36.90 o 
  11   2   0      458.19      420.72     31.26 o 
  12   2   0      102.58       88.00     27.69 o 
   1   3   0      178.19      204.26    120.33 o 
   2   3   0     2134.49     2037.05     92.49 o 
   3   3   0     2046.19     1890.62     68.15 o 
   4   3   0      353.50      365.62     48.11 o 
   5   3   0     4605.78     4721.54     49.73 o 
   6   3   0      740.57      790.73     42.65 o 
   7   3   0     1934.75     1838.81     37.58 o 
   8   3   0      124.47      276.32     82.92 o 
   9   3   0      802.17      895.16     36.33 o 
  10   3   0      137.64      152.33     31.80 o 
  11   3   0      142.88      121.69     32.05 o 
  12   3   0        8.53       97.97     30.85 o 
   0   4   0    14781.37    13346.75    174.18 o 
   1   4   0     2799.96     2500.04    107.53 o 
   2   4   0      820.84      847.08     87.20 o 
   3   4   0      309.19      164.51     66.44 o 
   4   4   0      563.24      725.20     47.69 o 
   5   4   0     1186.57     1351.10     43.37 o 
   6   4   0      724.39      768.78     42.39 o 
   7   4   0       34.16       52.61     54.00 o 
   8   4   0        1.99       53.69     33.06 o 
   9   4   0       98.49      139.70     29.86 o 
  10   4   0      117.68      127.91     31.57 o 
  11   4   0       52.41       80.43     46.01 o 
  12   4   0       30.89       86.39     34.94 o 
   1   5   0      472.30      466.65     78.81 o 
   2   5   0     4356.03     4715.18    140.29 o 
   3   5   0      522.03      601.97     68.18 o 
   4   5   0       23.14      -16.12     54.07 o 
   5   5   0      978.92     1032.41     44.68 o 
   6   5   0      129.87      114.45     41.75 o 
   7   5   0      246.48      222.83     34.38 o 
   8   5   0     5089.26     5339.33     71.99 o 
   9   5   0      302.69      418.24     35.45 o 
  10   5   0     3074.48     3302.63     43.52 o 
  11   5   0       30.74       57.74     36.36 o 
  12   5   0      124.69      197.92     32.60 o 
   1   6   0    49511.76    56449.77    254.45 o 
   2   6   0    42940.83    48128.57    820.99 o 
   3   6   0     8897.55     9271.23    170.96 o 
   4   6   0     3105.43     3476.86     55.32 o 
   5   6   0      943.82      841.87     47.67 o 
   6   6   0     1429.51     1207.54     42.24 o 
   7   6   0       87.65      171.91     88.69 o 
   8   6   0      106.82      174.12     36.11 o 
   9   6   0      164.10      218.53     35.43 o 
  10   6   0      157.60      339.16     35.55 o 
  11   6   0      467.40      427.40     51.65 o 
  12   6   0       46.07       44.64     35.45 o 
   1   7   0     6637.53     6863.60     80.58 o 
   2   7   0      414.64      297.83     75.48 o 
   3   7   0     8763.01     8854.37    114.33 o 
   4   7   0       74.72      129.84     53.69 o 
   5   7   0     7999.46     7804.82     56.04 o 
   6   7   0      296.96      305.20     41.66 o 
   7   7   0    16871.66    17894.89     61.13 o 
   8   7   0      716.21      764.28     40.34 o 
   9   7   0     9806.69    10841.44    139.55 o 
  10   7   0       66.94       75.44     33.34 o 
  11   7   0     2594.69     2615.22     72.04 o 
  12   7   0       50.97       74.08     30.59 o 
   2   8   0    14603.86    15733.80     86.80 o 
   3   8   0    16180.57    16495.30     86.88 o 
   4   8   0     3425.76     3604.21     54.30 o 
   5   8   0     4627.72     4876.35     51.74 o 
   6   8   0     1380.15     1363.58     45.00 o 
   7   8   0     1935.19     2113.17     45.52 o 
   8   8   0       93.11      125.69     39.04 o 
   9   8   0      183.97      236.04     41.83 o 
  10   8   0      121.69      133.10     35.30 o 
  11   8   0      429.23      420.59     35.31 o 
  12   8   0       53.65       58.34     30.90 o 
   1   9   0     1582.28     1307.62     63.75 o 
   2   9   0     7467.87     7507.37     80.64 o 
   3   9   0      590.63      548.86     53.42 o 
   4   9   0     1351.83     1481.10     56.79 o 
   5   9   0      810.86      930.12     46.99 o 
   6   9   0     6319.02     6318.69     50.63 o 
   7   9   0     7491.93     7953.90     66.60 o 
   8   9   0     8099.17     8818.64    126.65 o 
   9   9   0     2802.85     2949.71     42.07 o 
  10   9   0     5576.35     5859.66    250.80 o 
  11   9   0      218.06      183.50     31.81 o 
  12   9   0      595.11      526.47     32.08 o 
   1  10   0     3127.10     3309.97     59.54 o 
   2  10   0    32393.87    30589.29    182.21 o 
   3  10   0      383.70      288.01     53.77 o 
   4  10   0       38.03       44.18     55.32 o 
   5  10   0       80.73       84.53     41.84 o 
   6  10   0      352.94      405.64     42.77 o 
   7  10   0        6.84       16.85     42.54 o 
   8  10   0        0.07       47.10     35.62 o 
   9  10   0       48.50      104.78     36.84 o 
  10  10   0      573.61      577.22     39.13 o 
  11  10   0        1.30       42.88     33.20 o 
  12  10   0      310.43      279.31     32.16 o 
   1  11   0     1313.60     1202.75     57.71 o 
   2  11   0      822.98      697.60     47.12 o 
   3  11   0       42.16       67.31     48.45 o 
   4  11   0      788.11      812.00     45.90 o 
   5  11   0        6.78       60.50     59.81 o 
   6  11   0        6.21       39.85     50.81 o 
   7  11   0     2432.53     2362.61     43.73 o 
   8  11   0      166.52      222.51     40.15 o 
   9  11   0     1406.29     1504.56     38.25 o 
  10  11   0      581.97      595.53     33.81 o 
  11  11   0      253.28      196.87     41.84 o 
  12  11   0      108.56      124.25     31.32 o 
   0  12   0     1771.72     2129.68    100.10 o 
   1  12   0     3640.66     4215.29     56.18 o 
   2  12   0       60.03      127.39     43.48 o 
   3  12   0     8591.73     7531.75     59.09 o 
   4  12   0      603.46      571.97     44.89 o 
   5  12   0      782.64      734.72     38.23 o 
   6  12   0       43.97       77.09     39.38 o 
   7  12   0      156.39      135.31     39.46 o 
   8  12   0      177.81       78.04     55.70 o 
   9  12   0        7.05       39.76     35.53 o 
  10  12   0      213.33      228.65     46.28 o 
  11  12   0       16.79       14.11     39.86 o 
  12  12   0       15.67       92.57     39.79 o 
   1  13   0     1066.65      972.66     42.66 o 
   2  13   0     1840.22     2063.44     48.20 o 
   3  13   0     7524.00     7756.06     59.58 o 
   4  13   0     1656.32     1780.43     45.13 o 
   5  13   0     1876.14     1843.08     36.22 o 
   6  13   0     2999.86     2975.48     38.24 o 
   7  13   0       83.76      219.01     37.11 o 
   8  13   0     6230.80     6391.63    125.62 o 
   9  13   0     2136.68     2271.25     55.39 o 
  10  13   0      956.05      980.65     62.66 o 
  11  13   0      356.23      379.53     37.50 o 
  12  13   0        0.98       67.03     35.60 o 
   1  14   0     9759.83     9969.00     74.52 o 
   2  14   0    31148.05    34135.51    315.78 o 
   3  14   0     3886.62     4486.22     55.15 o 
   4  14   0     4619.44     4700.01     48.90 o 
   5  14   0      293.10      287.88     37.14 o 
   6  14   0     2266.74     2109.91     37.72 o 
   7  14   0      108.78      175.67     33.30 o 
   8  14   0      621.54      748.57     38.86 o 
   9  14   0       46.39       63.18     46.14 o 
  10  14   0      361.47      444.39     38.78 o 
  11  14   0        0.21      143.24     50.66 o 
   1  15   0      283.60      274.79     41.92 o 
   2  15   0     4294.09     4108.12     50.44 o 
   3  15   0      240.95      232.50     40.68 o 
   4  15   0     1451.97     1400.01     44.83 o 
   5  15   0        1.33       69.64     36.22 o 
   6  15   0     1008.17     1076.00     35.96 o 
   7  15   0       10.67       59.49     34.71 o 
   8  15   0    14383.57    15234.51    252.34 o 
   9  15   0      524.43      647.55     45.77 o 
  10  15   0     6684.52     6506.14    285.01 o 
  11  15   0      320.29      278.48     34.37 o 
   0  16   0    17392.79    17244.01     88.01 o 
   1  16   0    33036.70    33322.60    477.60 o 
   2  16   0     8546.48     8627.78     69.02 o 
   3  16   0     4666.76     5014.53     48.84 o 
   4  16   0      815.50      868.86     39.54 o 
   5  16   0       75.38       68.97     35.23 o 
   6  16   0       63.70       62.22     33.23 o 
   7  16   0       41.61       50.76     33.73 o 
   8  16   0       17.44       41.54     32.44 o 
   9  16   0       57.78      188.66     44.49 o 
  10  16   0      207.49      247.67     37.29 o 
  11  16   0      212.71      218.81     37.20 o 
   1  17   0      771.30      780.36     41.41 o 
   2  17   0       44.08       15.20     41.73 o 
   3  17   0     1894.17     2116.76     46.28 o 
   4  17   0       23.59       44.37     41.66 o 
   5  17   0      779.59      763.81     41.33 o 
   6  17   0      150.24      211.20     32.40 o 
   7  17   0     2157.13     2391.47     36.01 o 
   8  17   0       69.98      109.75     32.57 o 
   9  17   0     7473.64     7493.41    288.48 o 
  10  17   0       41.51       26.23     27.87 o 
  11  17   0      552.33      412.35     29.67 o 
   0  18   0     5307.42     5118.37     66.32 o 
   1  18   0     8744.58     8942.28     85.41 o 
   2  18   0     2502.13     2631.74     43.42 o 
   3  18   0     4185.93     4694.09     46.15 o 
   4  18   0     1413.99     1564.38     47.75 o 
   5  18   0      172.55      200.72     39.41 o 
   6  18   0      123.64      180.82     34.38 o 
   7  18   0       26.60       29.01     32.17 o 
   8  18   0       16.42       45.36     29.45 o 
   9  18   0      151.97      193.28     34.68 o 
  10  18   0        1.54        6.88     42.57 o 
  11  18   0       50.86       55.36     30.18 o 
   1  19   0       15.90      106.42     39.47 o 
   2  19   0       11.27       57.50     34.17 o 
   3  19   0      281.41      304.74     41.59 o 
   4  19   0      220.41      258.48     41.25 o 
   5  19   0        9.10       -4.64     52.68 o 
   6  19   0       19.88       38.80     35.59 o 
   7  19   0       18.02       31.46     32.61 o 
   8  19   0      285.10      392.92     34.57 o 
   9  19   0      195.86      255.63     29.65 o 
  10  19   0       68.39       84.46     29.24 o 
  11  19   0        3.06      100.09     33.13 o 
   0  20   0     2412.12     2618.90     58.23 o 
   1  20   0      386.31      403.08     34.39 o 
   2  20   0     1964.84     2037.46     40.83 o 
   3  20   0      266.77      346.18     37.49 o 
   4  20   0      122.67      118.37     44.08 o 
   5  20   0        1.66       29.42     36.96 o 
   6  20   0      131.04      150.60     31.89 o 
   7  20   0       15.69       23.91     30.02 o 
   8  20   0        3.97       34.80     29.43 o 
   9  20   0       68.40      128.04     30.46 o 
  10  20   0        1.36        6.67     30.61 o 
   1  21   0       49.06       50.93     38.71 o 
   2  21   0       42.80       48.24     37.23 o 
   3  21   0      325.02      331.24     36.44 o 
   4  21   0      170.49      170.62     40.21 o 
   5  21   0      826.06      998.89     39.41 o 
   6  21   0      642.06      662.51     34.28 o 
   7  21   0     2558.89     2657.63     64.03 o 
   8  21   0       14.70       97.64     31.78 o 
   9  21   0      525.22      413.19     75.48 o 
  10  21   0      108.37      183.73     33.78 o 
   0  22   0      306.05      352.54     53.40 o 
   1  22   0    17010.26    17400.15    300.59 o 
   2  22   0      183.49      259.44     32.46 o 
   3  22   0     4953.86     5248.88     74.10 o 
   4  22   0       13.97      105.59     62.51 o 
   5  22   0     1746.82     1877.71     71.70 o 
   6  22   0        0.03       25.42     35.81 o 
   7  22   0      653.87      730.51     35.32 o 
   8  22   0       13.49        6.96     28.79 o 
   9  22   0        3.53       48.26     30.50 o 
  10  22   0       18.40       18.66     32.84 o 
   1  23   0      615.78      705.04     35.69 o 
   2  23   0      940.00      930.51     35.98 o 
   3  23   0     1420.34     1477.56     36.63 o 
   4  23   0     1813.44     1665.13     53.60 o 
   5  23   0     1329.87     1403.35     47.13 o 
   6  23   0     2646.41     2861.94     50.62 o 
   7  23   0     2962.15     3100.21    114.66 o 
   8  23   0     2491.47     2615.34    121.27 o 
   9  23   0      833.58      691.66     91.21 o 
  10  23   0      876.20      654.52    100.25 o 
   0  24   0     5635.78     6016.32     61.45 o 
   1  24   0      216.28      292.18     34.19 o 
   2  24   0     6575.67     6844.05     72.64 o 
   3  24   0       64.21       74.89     33.53 o 
   4  24   0     2482.99     2359.10     43.34 o 
   5  24   0        0.03       47.80     39.88 o 
   6  24   0     1612.49     1695.95     43.22 o 
   7  24   0        0.23       14.13     31.39 o 
   8  24   0       98.12      166.98     35.10 o 
   9  24   0        4.98       41.33     28.62 o 
   1  25   0      213.68      242.45     33.54 o 
   2  25   0      440.49      568.35     42.81 o 
   3  25   0       87.66      221.74     34.87 o 
   4  25   0       82.71      108.54     37.42 o 
   5  25   0      146.91      141.87     33.35 o 
   6  25   0      492.27      443.95     31.39 o 
   7  25   0       77.20       44.21     47.04 o 
   8  25   0     1648.47     1535.38    123.05 o 
   9  25   0      114.50       98.88     28.55 o 
   0  26   0      740.72      948.77     50.42 o 
   1  26   0     3970.49     4065.19    107.15 o 
   2  26   0      467.67      524.46     33.72 o 
   3  26   0       70.23       99.04     32.03 o 
   4  26   0      175.08      264.37     66.95 o 
   5  26   0      740.49      697.62     34.99 o 
   6  26   0      104.19       78.84     31.88 o 
   7  26   0        9.05       29.64     35.23 o 
   8  26   0       12.99       44.78     32.63 o 
   9  26   0        2.02       -0.62     28.84 o 
   1  27   0        2.64       74.65     31.27 o 
   2  27   0        5.73       91.18     33.64 o 
   3  27   0       33.47       50.54     31.78 o 
   4  27   0       23.60       15.11     35.86 o 
   5  27   0      791.27      841.20     52.28 o 
   6  27   0       25.74       -7.30     37.61 o 
   7  27   0       10.56      107.73     32.10 o 
   8  27   0        1.16       34.24     28.83 o 
   0  28   0      918.22      930.82    104.92 o 
   1  28   0      121.68      160.54     30.81 o 
   2  28   0      133.49      139.26     30.95 o 
   3  28   0        1.87       46.54     30.25 o 
   4  28   0       80.23       95.74     35.09 o 
   5  28   0      328.59      361.98     35.42 o 
   6  28   0       28.09       -3.94     53.34 o 
   7  28   0       90.60      104.66     29.20 o 
   8  28   0        0.04       33.08     29.28 o 
   1  29   0        0.68       27.16     31.80 o 
   2  29   0      532.53      484.78     33.53 o 
   3  29   0       15.38       56.36     33.56 o 
   4  29   0      764.32      755.23     44.61 o 
   5  29   0       18.90       38.48     37.25 o 
   6  29   0      820.16      678.30     60.29 o 
   7  29   0        6.16       -9.68     32.21 o 
   8  29   0      544.26      357.23     32.64 o 
   0  30   0     8325.60     8680.56    268.85 o 
   1  30   0     1709.69     1626.83     36.29 o 
   2  30   0     1689.35     1710.85     33.35 o 
   3  30   0      521.98      555.87     31.57 o 
   4  30   0      507.23      511.59     43.12 o 
   5  30   0      133.44      166.28     55.81 o 
   6  30   0      247.97      201.28     33.97 o 
   7  30   0       45.91        6.39     29.43 o 
   1  31   0       66.31       98.80     31.07 o 
   2  31   0        2.32       42.04     30.20 o 
   3  31   0       83.87       63.69     32.23 o 
   4  31   0       12.10       55.61     36.21 o 
   5  31   0      403.88      407.08     38.97 o 
   6  31   0      114.90      135.14     34.91 o 
   7  31   0      676.56      601.55     36.80 o 
   0  32   0       67.14       58.63     44.04 o 
   1  32   0     1849.19     1816.18     35.44 o 
   2  32   0      283.82      329.20     30.47 o 
   3  32   0      295.30      284.80     36.33 o 
   4  32   0      129.52      195.48     55.70 o 
   5  32   0      304.85      316.41     32.13 o 
   6  32   0        4.29       32.55     31.95 o 
   1  33   0        2.65       57.57     36.40 o 
   2  33   0       26.97       24.24     33.18 o 
   3  33   0        0.36       44.36     31.11 o 
   4  33   0       80.78       82.70     45.49 o 
   5  33   0      177.08      102.42     36.38 o 
   0  34   0      581.16      557.49     62.37 o 
   1  34   0       74.76       75.81     43.15 o 
   2  34   0        0.27       45.74     44.22 o 
   3  34   0       25.67       39.66     37.21 o 
   4  34   0        0.73        5.02     37.70 o 
   5  34   0        0.92       -1.14     34.05 o 
   1  35   0        1.71       26.35     28.29 o 
   2  35   0        8.97       36.09     29.21 o 
   3  35   0        0.59       68.32     36.31 o 
   4  35   0       25.69       27.24     31.63 o 
   0  36   0       20.30       33.95    119.49 o 
   1  36   0      241.53      188.84     30.16 o 
   2  36   0       67.86       67.65     30.31 o 
 -11   0   1      634.18      738.11     39.35 o 
  -9   0   1        5.65      102.08     78.74 o 
  -7   0   1      462.49      646.20     82.35 o 
  -5   0   1    11029.30    12152.38    210.65 o 
  -3   0   1     9967.65    11237.76    122.68 o 
   5   0   1    50045.88    48442.57    114.33 o 
   7   0   1     5756.36     5398.84     53.19 o 
   9   0   1      416.76      471.10     50.94 o 
  11   0   1       86.55      206.47     40.40 o 
 -12   1   1      210.90      155.71     31.45 o 
 -11   1   1     1407.16     1399.85     31.92 o 
 -10   1   1      155.04      255.14     29.30 o 
  -9   1   1     1453.46     1744.71     37.72 o 
  -8   1   1     1099.06     1782.87     36.29 o 
  -7   1   1     3901.46     3948.78     45.95 o 
  -6   1   1     3572.27     3811.96     47.14 o 
  -5   1   1    15424.05    14967.67     81.50 o 
  -4   1   1      273.51      165.96     54.95 o 
  -3   1   1     1654.60     1887.80     70.59 o 
  -2   1   1     1307.86      881.43     81.61 o 
  -1   1   1      164.19      323.28    101.77 o 
   0   1   1     5212.41     5976.34    156.24 o 
   1   1   1      562.63      694.89    147.92 o 
   2   1   1      528.16      493.29     72.70 o 
   3   1   1     4252.78     4476.23    298.60 o 
   4   1   1      531.39      563.10     49.61 o 
   5   1   1    19614.41    19047.41    280.80 o 
   6   1   1       12.08        5.39     37.20 o 
   7   1   1     5164.91     5104.49    101.94 o 
   8   1   1       33.99      130.59     37.20 o 
   9   1   1     1755.20     1790.24     36.38 o 
  10   1   1        8.45       63.73     27.78 o 
  11   1   1     1395.58     1285.09     29.64 o 
  12   1   1      180.95      202.59     30.95 o 
 -12   2   1      204.86      246.95     28.22 o 
 -11   2   1       26.87       85.70     28.50 o 
 -10   2   1        0.67       65.15     31.27 o 
  -9   2   1      127.92      196.83     33.22 o 
  -8   2   1       32.72      109.74     29.48 o 
  -7   2   1      328.27      361.36     38.24 o 
  -6   2   1      675.40      755.22     41.29 o 
  -5   2   1     1567.50     1610.78     48.80 o 
  -4   2   1      948.60      804.98     52.75 o 
  -3   2   1       20.63       49.26     69.71 o 
  -2   2   1      229.60      871.02     87.66 o 
  -1   2   1     1062.65     1142.28    125.12 o 
   0   2   1    24053.12    23925.49    335.73 o 
   1   2   1       28.25       67.12    128.23 o 
   2   2   1    13003.27    14290.33    106.82 o 
   3   2   1     3736.42     3488.58     65.76 o 
   4   2   1     1953.97     2037.98     48.29 o 
   5   2   1      695.22      720.12     42.60 o 
   6   2   1      248.53      322.38     37.62 o 
   7   2   1     1093.08     1070.87     47.37 o 
   8   2   1       12.84       84.01     35.03 o 
   9   2   1      611.41      538.58     32.25 o 
  10   2   1        0.69       71.13     37.71 o 
  11   2   1      565.47      600.04     31.38 o 
  12   2   1       27.66      -17.97     35.44 o 
 -12   3   1       53.55       97.86     30.90 o 
 -11   3   1        3.24       62.82     29.69 o 
 -10   3   1      351.37      279.68     30.40 o 
  -9   3   1       36.37      156.17     31.60 o 
  -8   3   1      315.49      387.77     34.06 o 
  -7   3   1      105.79      134.03     39.53 o 
  -6   3   1     4613.31     4753.55     58.71 o 
  -5   3   1     2877.47     2823.92     47.00 o 
  -4   3   1     1280.33     1179.12     49.61 o 
  -3   3   1     2004.01     1771.77     63.73 o 
  -2   3   1     3223.74     3197.04     81.21 o 
  -1   3   1      864.46     1216.82    130.37 o 
   0   3   1      603.93      697.12     92.82 o 
   1   3   1     2568.97     2615.48    131.07 o 
   2   3   1      274.54      382.66    106.79 o 
   3   3   1      125.95       79.59     65.85 o 
   4   3   1      550.91      396.02     58.50 o 
   5   3   1     1002.09     1016.12     41.83 o 
   6   3   1     1753.35     1907.35     41.31 o 
   7   3   1      184.17      259.40     36.53 o 
   8   3   1      562.36      565.96     33.59 o 
   9   3   1        9.31       53.92     30.66 o 
  10   3   1      473.25      511.07     43.81 o 
  11   3   1       62.89       16.24     37.81 o 
  12   3   1       12.86       28.76     33.04 o 
 -12   4   1        1.86      -30.82     30.82 o 
 -11   4   1        1.70       23.73     30.01 o 
 -10   4   1       57.97       95.29     31.28 o 
  -9   4   1        0.30       74.24     31.13 o 
  -8   4   1        8.04       52.80     46.94 o 
  -7   4   1      144.18      180.07     37.15 o 
  -6   4   1     1076.01     1162.14     41.96 o 
  -5   4   1      119.71      303.52     43.18 o 
  -4   4   1     1674.38     1553.21     52.07 o 
  -3   4   1     1910.02     1924.54     73.17 o 
  -2   4   1     2387.99     2488.57     77.83 o 
  -1   4   1     4296.55     3915.49    112.55 o 
   0   4   1        2.33       43.57     87.42 o 
   1   4   1     1996.17     1741.26     99.75 o 
   2   4   1      880.98      837.75    102.39 o 
   3   4   1      659.00      558.57     67.89 o 
   4   4   1     1636.92     1386.26     55.94 o 
   5   4   1     8067.32     7961.91     58.93 o 
   6   4   1        2.35       29.75     42.00 o 
   7   4   1      326.39      355.31     36.57 o 
   8   4   1       77.40       86.59     34.88 o 
   9   4   1        1.55       -9.97     59.67 o 
  10   4   1       22.80       -8.43     34.64 o 
  11   4   1      113.71      101.62     35.98 o 
  12   4   1      125.23      198.71     43.10 o 
 -12   5   1       43.19       54.84     30.68 o 
 -11   5   1      370.21      381.20     34.73 o 
 -10   5   1       15.03      107.58     29.65 o 
  -9   5   1     1035.93     1086.32     36.25 o 
  -8   5   1      396.77      541.62     36.30 o 
  -7   5   1     1685.54     1735.41     36.35 o 
  -6   5   1      451.46      356.08     40.33 o 
  -5   5   1      279.50      268.07     40.86 o 
  -4   5   1      263.85      348.71     46.79 o 
  -3   5   1     6590.83     5976.08     88.47 o 
  -2   5   1       34.20       42.16     77.41 o 
  -1   5   1       69.03      101.36     90.77 o 
   0   5   1       87.89      176.80     82.43 o 
   1   5   1       20.12       84.27     79.72 o 
   2   5   1      342.42      320.63     86.32 o 
   3   5   1      201.93      184.96     64.86 o 
   4   5   1     5794.63     5505.68     86.98 o 
   5   5   1      325.70      354.14     46.57 o 
   6   5   1     2334.34     2366.93     44.90 o 
   7   5   1      648.24      680.37     39.06 o 
   8   5   1        3.31       80.49     39.72 o 
   9   5   1      618.43      651.82     36.70 o 
  10   5   1       86.90      118.31     52.20 o 
  11   5   1      451.91      400.77     34.46 o 
  12   5   1        0.25       26.88     52.67 o 
 -12   6   1       80.67      141.03     34.79 o 
 -11   6   1      212.26      208.16     34.49 o 
 -10   6   1       34.56       75.17     33.49 o 
  -9   6   1       92.67      196.27     32.49 o 
  -8   6   1        1.32       37.48     37.14 o 
  -7   6   1       64.59      134.83     37.56 o 
  -6   6   1     1090.11     1120.95     38.38 o 
  -5   6   1        4.98      130.60     43.98 o 
  -4   6   1     6081.33     6057.98     92.07 o 
  -3   6   1     8272.79     7742.85    122.38 o 
  -2   6   1     6749.48     6331.91     79.61 o 
  -1   6   1      672.66      595.28     87.86 o 
   0   6   1      145.34       62.99     83.69 o 
   1   6   1     3644.71     3628.86     75.14 o 
   2   6   1    13312.84    12756.79     91.81 o 
   3   6   1    23132.53    21063.10     99.10 o 
   4   6   1     4682.38     4689.52     59.28 o 
   5   6   1     5753.10     5441.33     49.47 o 
   6   6   1       98.08      156.00     63.29 o 
   7   6   1     1705.18     1846.39     53.13 o 
   8   6   1       21.93      129.53     35.27 o 
   9   6   1       76.41       30.03     39.91 o 
  10   6   1       20.44        6.56     32.76 o 
  11   6   1       60.92       50.80     31.63 o 
  12   6   1      299.52      232.71     31.82 o 
 -12   7   1      608.54      475.40     50.72 o 
 -11   7   1       25.04       86.58     31.96 o 
 -10   7   1      464.40      448.36     39.49 o 
  -8   7   1     1030.95     1030.90     39.26 o 
  -7   7   1      597.65     1010.18     78.02 o 
  -6   7   1    11553.57    11137.81     79.14 o 
  -5   7   1        3.77      -13.01     49.09 o 
  -4   7   1    20106.41    20158.15     80.14 o 
  -3   7   1       30.84       30.60     57.76 o 
  -2   7   1     2213.09     2185.03     77.64 o 
  -1   7   1     3358.64     3525.68     78.76 o 
   0   7   1      865.02      992.19     78.12 o 
   1   7   1     1637.29     1441.87     64.86 o 
   2   7   1      877.23      793.29     71.32 o 
   3   7   1      964.99      936.08     80.10 o 
   4   7   1    11871.54    11791.90     64.42 o 
   5   7   1      215.31      253.38     44.42 o 
   6   7   1     8983.42     9174.83     78.57 o 
   7   7   1       75.00      228.69     38.23 o 
   8   7   1      489.13      509.42     36.63 o 
   9   7   1        1.94      115.57     38.90 o 
  10   7   1      374.09      350.08     33.79 o 
  11   7   1        0.42      117.92     33.36 o 
  12   7   1      553.47      515.01     50.75 o 
 -12   8   1      302.23      296.37     36.31 o 
 -11   8   1       16.49       22.38     30.89 o 
 -10   8   1       48.82       52.81     48.24 o 
  -9   8   1       72.65      113.21     34.12 o 
  -8   8   1        0.12       64.92     41.10 o 
  -7   8   1      123.47      135.96     40.65 o 
  -6   8   1     2170.73     2348.98     43.73 o 
  -5   8   1     1754.20     1927.72     48.15 o 
  -4   8   1    17603.32    17542.08     98.79 o 
  -3   8   1     3774.57     3490.87     60.67 o 
  -2   8   1    10054.73     9636.01     79.06 o 
  -1   8   1       46.31       52.07     68.80 o 
   0   8   1    10449.21    11814.75     84.00 o 
   1   8   1      429.68      431.46     65.70 o 
   2   8   1    14623.28    13559.34     81.76 o 
   3   8   1    10780.28    10497.26     87.56 o 
   4   8   1    19609.35    19865.88    109.88 o 
   5   8   1     5419.90     5341.44     56.47 o 
   6   8   1     4391.15     4435.51     68.26 o 
   7   8   1       53.79       90.61     38.24 o 
   8   8   1      142.19      139.10     37.71 o 
   9   8   1        8.20       34.35     34.17 o 
  10   8   1       22.70       94.29     41.86 o 
  11   8   1       11.06       91.41     33.29 o 
  12   8   1      130.01      146.27     35.23 o 
 -12   9   1      214.37      156.58     34.25 o 
 -11   9   1      783.43      849.44     49.17 o 
 -10   9   1        2.67      154.35     37.99 o 
  -9   9   1      364.39      480.41     35.29 o 
  -7   9   1     4763.92     5028.20     59.76 o 
  -6   9   1     1006.47     1156.77     41.12 o 
  -5   9   1    10527.19    10538.00    128.14 o 
  -4   9   1      779.48      809.74     52.59 o 
  -3   9   1     7424.56     6538.84     61.31 o 
  -2   9   1     3312.74     3044.34     69.74 o 
  -1   9   1     1208.46     1158.70     65.86 o 
   0   9   1     9346.92     9576.88    134.09 o 
   1   9   1     1253.67     1421.11     54.83 o 
   2   9   1      721.36      663.47     62.27 o 
   3   9   1       90.43      207.40     57.59 o 
   4   9   1     8011.83     7722.71    202.79 o 
   5   9   1     3024.79     3106.20     49.73 o 
   6   9   1     1983.98     2087.12     42.06 o 
   7   9   1     1938.22     2047.04     43.75 o 
   8   9   1       10.99       34.28     33.10 o 
   9   9   1       12.34       53.14     50.69 o 
  10   9   1       24.10      123.93     33.52 o 
  11   9   1      405.98      460.50     32.49 o 
  12   9   1      273.59      242.40     35.76 o 
 -12  10   1       14.83       12.57     34.02 o 
 -11  10   1       97.14       94.38     33.88 o 
 -10  10   1        8.98       98.89     54.27 o 
  -9  10   1        0.54       24.60     34.03 o 
  -8  10   1       24.46       54.50     34.65 o 
  -7  10   1      493.45      554.89     39.10 o 
  -6  10   1      364.49      440.82     41.99 o 
  -5  10   1     1512.74     1472.35     44.52 o 
  -4  10   1     1707.25     1770.87     50.22 o 
  -3  10   1      227.12      142.84     52.76 o 
  -2  10   1      199.77      204.75     53.86 o 
  -1  10   1       16.40      193.44     56.20 o 
   0  10   1      359.62      320.73     59.99 o 
   1  10   1       46.75       61.90     57.32 o 
   2  10   1      130.05      157.17     49.04 o 
   3  10   1      408.87      532.26     48.98 o 
   4  10   1     2782.14     2763.61     52.27 o 
   5  10   1      176.27      155.55     48.64 o 
   6  10   1      756.90      665.91     51.01 o 
   7  10   1      892.25      881.83     38.81 o 
   8  10   1      129.00      111.23     34.22 o 
   9  10   1       12.15       51.42     30.83 o 
  10  10   1        8.98       34.76     35.45 o 
  11  10   1       74.97      176.61     35.94 o 
  12  10   1       25.76       65.68     32.40 o 
 -12  11   1       37.20       66.56     30.84 o 
 -11  11   1        7.86       40.46     38.28 o 
 -10  11   1       70.32      102.29     34.85 o 
  -9  11   1        0.17       96.47     33.98 o 
  -8  11   1      688.10      783.75     37.22 o 
  -7  11   1     1470.62     1320.04     39.84 o 
  -6  11   1       95.11       51.89     40.26 o 
  -5  11   1      436.45      428.41     42.68 o 
  -4  11   1      906.98      875.69     49.59 o 
  -3  11   1     4498.96     4196.97     56.14 o 
  -2  11   1     3673.37     3352.51     58.27 o 
  -1  11   1        2.81       47.48     53.28 o 
   0  11   1      147.35      179.48     52.21 o 
   1  11   1       69.65       50.59     49.41 o 
   2  11   1      362.79      282.17     45.97 o 
   3  11   1     1109.48     1001.32     51.13 o 
   4  11   1      881.63      990.78     48.96 o 
   5  11   1      420.24      429.70     43.89 o 
   6  11   1      168.81      166.85     42.18 o 
   7  11   1     1349.48     1314.44     40.34 o 
   8  11   1      823.21      785.37     39.71 o 
   9  11   1        0.60       -9.26     41.71 o 
  10  11   1       36.83      110.24     32.61 o 
  11  11   1        7.42       46.90     33.02 o 
  12  11   1      212.35      234.73     38.65 o 
 -12  12   1        8.30       74.42     32.74 o 
 -11  12   1       43.60       59.09     38.67 o 
 -10  12   1      148.31      163.44     32.24 o 
  -9  12   1      192.39      139.08     32.99 o 
  -8  12   1       48.03      129.54     38.51 o 
  -7  12   1      151.69      106.85     38.35 o 
  -6  12   1      347.70      422.77     58.33 o 
  -5  12   1      206.01      291.41     40.09 o 
  -4  12   1     2162.33     2228.23     43.82 o 
  -3  12   1      539.49      603.56     56.36 o 
  -2  12   1      443.85      407.98     47.37 o 
  -1  12   1      386.11      276.87     48.80 o 
   0  12   1     1606.09     2111.68     54.59 o 
   1  12   1      121.58      125.53     49.23 o 
   2  12   1      934.96      774.04     42.34 o 
   3  12   1      805.16      762.99     45.83 o 
   4  12   1      379.82      420.74     43.67 o 
   5  12   1      492.05      459.69     38.95 o 
   6  12   1      414.34      410.90     39.50 o 
   7  12   1      257.52      235.13     39.05 o 
   8  12   1      278.77      273.36     38.74 o 
   9  12   1      793.68      769.01     34.23 o 
  10  12   1       10.57       46.71     30.24 o 
  11  12   1      316.63      281.84     40.35 o 
  12  12   1       10.27       38.33     33.88 o 
 -12  13   1        1.27       59.43     35.92 o 
 -11  13   1      188.19      177.33     34.04 o 
 -10  13   1      605.15      637.35     33.90 o 
  -9  13   1      112.53      198.67     44.44 o 
  -8  13   1     4800.87     4841.46     82.51 o 
  -7  13   1       45.02        7.52     38.60 o 
  -6  13   1     2703.56     2387.06     39.73 o 
  -5  13   1      918.20      969.16     41.42 o 
  -4  13   1     6431.12     6250.48     68.51 o 
  -3  13   1     2606.89     2257.53     60.18 o 
  -2  13   1     3711.42     3694.57     48.07 o 
  -1  13   1       61.24      116.95     49.04 o 
   0  13   1     2979.70     3184.91     50.08 o 
   1  13   1     1360.54     1163.47     42.71 o 
   2  13   1       59.07      149.01     42.15 o 
   3  13   1     6282.64     6206.10     54.85 o 
   4  13   1     1327.67     1353.09     43.41 o 
   5  13   1     2077.51     2111.63     61.95 o 
   6  13   1      506.44      476.84     35.77 o 
   7  13   1      273.16      357.85     37.68 o 
   8  13   1     2601.01     2770.36     44.10 o 
   9  13   1      467.50      451.87     36.08 o 
  10  13   1      740.27      761.72     62.67 o 
  11  13   1      220.67      233.56     33.55 o 
  12  13   1       16.96       -3.83     30.20 o 
 -12  14   1       58.44      143.68     36.60 o 
 -11  14   1      134.84      159.05     34.75 o 
 -10  14   1      348.48      360.91     35.97 o 
  -9  14   1        0.66      -15.85     35.04 o 
  -8  14   1      102.85      172.30     37.87 o 
  -7  14   1      108.23      122.33     33.05 o 
  -6  14   1       22.69      111.63     37.96 o 
  -5  14   1     1019.98     1027.86     40.71 o 
  -4  14   1     1408.57     1400.47     45.31 o 
  -3  14   1    17236.82    16792.63    120.64 o 
  -2  14   1     1444.58     1375.54     45.78 o 
  -1  14   1    21058.98    20382.24    326.22 o 
   0  14   1     1083.95     1258.27     43.83 o 
   1  14   1    28445.56    27071.09    271.39 o 
   2  14   1     7523.35     7249.38     62.09 o 
   3  14   1    31048.27    30335.12    281.85 o 
   4  14   1     4021.03     3717.13     57.16 o 
   5  14   1     3878.36     3955.19     46.88 o 
   6  14   1       23.10       45.13     37.25 o 
   7  14   1      139.00      124.49     36.17 o 
   8  14   1      359.10      376.07     52.84 o 
   9  14   1       23.17      127.13     36.85 o 
  10  14   1      336.21      310.06     74.70 o 
  11  14   1       49.30       42.10     74.28 o 
 -11  15   1      678.33      494.66     92.71 o 
 -10  15   1      235.71      365.01     33.68 o 
  -9  15   1     4133.72     3912.36    107.17 o 
  -8  15   1     1383.12     1898.11     84.16 o 
  -7  15   1      618.97      599.89     35.73 o 
  -6  15   1     1481.89     1383.39     39.40 o 
  -5  15   1     2031.12     1984.92     42.65 o 
  -4  15   1      128.22      137.43     52.31 o 
  -3  15   1     5503.57     5408.53     58.71 o 
  -2  15   1      344.60      422.20     44.52 o 
  -1  15   1      486.76      364.50     43.69 o 
   0  15   1     1497.89     1481.55     45.71 o 
   1  15   1       70.44       79.29     41.85 o 
   2  15   1      264.68      268.60     40.64 o 
   3  15   1     3833.32     3686.38     49.60 o 
   4  15   1      187.18      148.89     41.22 o 
   5  15   1     1118.01     1218.41     39.25 o 
   6  15   1        1.18       33.22     35.09 o 
   7  15   1      260.57      234.07     32.72 o 
   8  15   1      329.61      473.45     30.64 o 
   9  15   1     2877.23     2840.16    137.58 o 
  10  15   1       21.78       83.26     54.31 o 
  11  15   1      619.86      540.13     86.50 o 
 -11  16   1       22.39       45.78     34.95 o 
 -10  16   1        7.19       72.52     31.12 o 
  -9  16   1      146.12      212.66     56.12 o 
  -8  16   1       11.26       -5.37     31.22 o 
  -7  16   1        1.63        6.66     35.40 o 
  -6  16   1        2.68       -1.36     34.59 o 
  -5  16   1      379.60      421.19     37.45 o 
  -4  16   1      863.72      880.65     42.02 o 
  -3  16   1     4098.55     4156.81     50.12 o 
  -2  16   1     1899.47     1799.75     42.53 o 
  -1  16   1      201.38      187.37     39.27 o 
   0  16   1     1361.49     1300.40     41.99 o 
   1  16   1       92.12      121.70     42.05 o 
   2  16   1     2370.16     2179.70     43.84 o 
   3  16   1     1185.31     1280.17     43.44 o 
   4  16   1     1939.50     1932.39     62.55 o 
   5  16   1       33.24       86.48     37.32 o 
   6  16   1       77.89      118.49     32.09 o 
   7  16   1       21.11       42.23     35.87 o 
   8  16   1       33.90      112.47     34.38 o 
   9  16   1       58.57       92.50     31.02 o 
  10  16   1        3.11       16.70     32.41 o 
  11  16   1       13.13       10.92     30.80 o 
 -11  17   1       40.95       70.92     31.43 o 
 -10  17   1      212.54      264.22     47.53 o 
  -9  17   1       15.79      315.74     44.48 o 
  -8  17   1      382.86      399.16     32.26 o 
  -7  17   1        1.99       84.90     33.22 o 
  -6  17   1      229.53      270.36     37.20 o 
  -5  17   1      122.51      185.73     36.39 o 
  -4  17   1     4163.41     4296.94     50.05 o 
  -3  17   1        3.14      -16.33     43.98 o 
  -2  17   1      264.45      250.48     39.83 o 
  -1  17   1      236.09      233.53     38.45 o 
   0  17   1       35.00       49.45     42.04 o 
   1  17   1       22.35       71.23     40.87 o 
   2  17   1      138.78      168.37     39.85 o 
   3  17   1      479.86      404.82     40.69 o 
   4  17   1     1257.33     1250.12     43.69 o 
   5  17   1       34.30      -19.74     36.21 o 
   6  17   1      228.53      214.21     35.00 o 
   7  17   1        7.27      -28.43     30.96 o 
   8  17   1      298.29      328.57     30.14 o 
   9  17   1       51.11       28.69     29.88 o 
  10  17   1       82.48      155.61     27.15 o 
  11  17   1       26.48       -4.56     26.92 o 
 -11  18   1        0.25      -24.36     40.01 o 
 -10  18   1        1.02      128.77     29.63 o 
  -9  18   1        0.30       27.17     29.47 o 
  -8  18   1        0.31       42.47     32.84 o 
  -7  18   1       81.04       57.53     34.38 o 
  -6  18   1       68.59       16.01     48.34 o 
  -5  18   1       24.55       36.98     36.37 o 
  -4  18   1     2747.27     2656.84     46.86 o 
  -3  18   1      359.02      374.27     42.25 o 
  -2  18   1       21.86       85.00     35.07 o 
  -1  18   1      337.46      344.02     36.89 o 
   0  18   1     4948.63     4674.07     64.67 o 
   1  18   1      815.12      766.44     41.88 o 
   2  18   1      112.61      161.83     38.59 o 
   3  18   1     1395.36     1380.91     46.74 o 
   4  18   1     2827.20     2878.55     43.50 o 
   5  18   1     1389.40     1462.69     42.79 o 
   6  18   1       10.97      -19.73     31.13 o 
   7  18   1       30.15       31.32     32.65 o 
   8  18   1       32.86      146.40     33.66 o 
   9  18   1       31.28       59.19     29.01 o 
  10  18   1        0.58       46.29     28.41 o 
  11  18   1       46.16       71.27     26.67 o 
 -11  19   1       49.48      100.18     45.45 o 
 -10  19   1       19.08       73.83     30.42 o 
  -9  19   1       89.14      115.47     29.71 o 
  -8  19   1       23.13       55.09     31.46 o 
  -7  19   1      733.12      747.27     32.59 o 
  -6  19   1      111.51      147.68     36.27 o 
  -5  19   1      621.16      713.74     43.06 o 
  -4  19   1      125.07      198.24     42.87 o 
  -3  19   1      446.27      403.28     38.99 o 
  -2  19   1      482.76      445.81     37.39 o 
  -1  19   1     1141.53     1181.50     41.64 o 
   0  19   1       32.38       15.25     36.19 o 
   1  19   1      105.43      166.56     37.98 o 
   2  19   1     1196.49     1103.68     37.96 o 
   3  19   1       15.14       18.19     42.69 o 
   4  19   1     1867.00     1987.46     60.02 o 
   5  19   1      161.16      249.40     41.43 o 
   6  19   1      122.94      116.86     31.18 o 
   7  19   1      591.34      626.77     31.51 o 
   8  19   1      155.33      203.26     28.40 o 
   9  19   1      222.49      230.85     28.35 o 
  10  19   1        6.48       -5.17     42.45 o 
  11  19   1      151.96      130.76     38.68 o 
 -10  20   1        0.14       80.50     29.07 o 
  -9  20   1      238.43      184.68     31.66 o 
  -8  20   1        0.38       28.44     37.15 o 
  -7  20   1      102.64      103.15     31.73 o 
  -6  20   1      122.83      143.89     33.59 o 
  -5  20   1      160.81      214.35     34.37 o 
  -4  20   1      496.21      535.91     42.65 o 
  -3  20   1       42.06       68.15     46.07 o 
  -2  20   1      823.04      765.88     35.84 o 
  -1  20   1     6277.85     6448.26    106.52 o 
   0  20   1      840.83      851.76     37.77 o 
   1  20   1     8826.69     8877.45    113.24 o 
   2  20   1      297.04      311.30     36.00 o 
   3  20   1      238.80      286.91     39.40 o 
   4  20   1      377.62      388.75     37.66 o 
   5  20   1      173.00      144.67     35.20 o 
   6  20   1      110.99      116.51     33.83 o 
   7  20   1      585.75      665.78     34.78 o 
   8  20   1       45.45       94.11     46.01 o 
   9  20   1       18.87       30.87     28.92 o 
  10  20   1       69.72      116.21     32.98 o 
 -10  21   1      177.13      153.49     28.66 o 
  -9  21   1      108.94       79.37     32.13 o 
  -8  21   1      794.67      885.18     33.49 o 
  -7  21   1     1542.49     1481.72     35.99 o 
  -6  21   1     2077.18     2031.45     86.58 o 
  -5  21   1      508.22      515.20     38.12 o 
  -4  21   1      544.89      570.40     70.03 o 
  -3  21   1      191.03      230.00     34.11 o 
  -2  21   1      156.71      164.20     34.58 o 
  -1  21   1      657.33      671.88     37.49 o 
   0  21   1      114.31      188.70     37.60 o 
   1  21   1      277.66      271.98     36.61 o 
   2  21   1      405.92      476.53     35.19 o 
   3  21   1      411.18      382.81     33.11 o 
   4  21   1     1419.43     1382.12     52.92 o 
   5  21   1        0.88       52.42     37.17 o 
   6  21   1     1717.54     1708.20     51.21 o 
   7  21   1      412.19      435.27     48.01 o 
   8  21   1      783.66      950.92     42.37 o 
   9  21   1       94.78      125.94     33.32 o 
  10  21   1      295.11      293.13     27.12 o 
 -10  22   1       43.49       29.07     28.89 o 
  -9  22   1      168.73      144.63     29.37 o 
  -8  22   1        2.06       18.79     31.89 o 
  -7  22   1       50.64      150.48     31.02 o 
  -6  22   1      872.31      875.40     34.36 o 
  -5  22   1       78.27       90.57     40.21 o 
  -4  22   1     4080.43     4011.95     46.47 o 
  -3  22   1      747.30      761.54     40.20 o 
  -2  22   1     4693.60     4950.46     73.66 o 
  -1  22   1       66.25      140.31     37.98 o 
   0  22   1      983.38     1187.92     38.14 o 
   1  22   1       21.17       31.67     35.75 o 
   2  22   1     6204.72     6361.44     71.69 o 
   3  22   1       43.48       70.35     34.65 o 
   4  22   1     4768.72     4496.01     46.94 o 
   5  22   1       22.15       75.40     34.16 o 
   6  22   1     1878.26     1879.39     38.97 o 
   7  22   1       44.17       45.15     29.98 o 
   8  22   1      101.51      138.47     47.71 o 
   9  22   1      159.29      162.16     32.09 o 
  10  22   1        1.47       -7.56     31.03 o 
 -10  23   1      221.61      191.22     49.30 o 
  -9  23   1      248.56      238.62     38.92 o 
  -8  23   1      835.11      906.71     39.52 o 
  -7  23   1     1759.53     1770.32     63.32 o 
  -6  23   1     3028.43     3053.77     71.76 o 
  -5  23   1     1647.57     1668.13     38.45 o 
  -4  23   1     1956.14     1846.73     39.08 o 
  -3  23   1      831.12      870.26     36.59 o 
  -2  23   1     1111.55     1142.21     36.22 o 
  -1  23   1       21.17       53.80     33.65 o 
   0  23   1      515.53      542.46     36.28 o 
   1  23   1      104.97      130.00     32.67 o 
   2  23   1       24.74      137.22     35.49 o 
   3  23   1      706.76      735.61     36.42 o 
   4  23   1     1656.96     1681.16     40.11 o 
   5  23   1      439.71      468.22     37.57 o 
   6  23   1     1871.70     1858.82     36.70 o 
   7  23   1      996.89      988.63     37.27 o 
   8  23   1      279.36      408.80     32.34 o 
   9  23   1      105.25      119.92     30.99 o 
  10  23   1      332.69      290.03     66.60 o 
  -9  24   1        2.67       55.52     31.63 o 
  -8  24   1       12.55       88.72     32.13 o 
  -7  24   1       63.05      104.13     31.73 o 
  -6  24   1      382.34      377.80     33.90 o 
  -5  24   1      238.19      258.17     36.95 o 
  -4  24   1      374.56      393.12     39.50 o 
  -3  24   1     1738.99     1723.97     38.07 o 
  -2  24   1       18.58       33.05     34.36 o 
  -1  24   1     3483.90     3655.18     38.62 o 
   0  24   1        3.78       45.43     31.38 o 
   1  24   1     5031.63     5118.21     70.22 o 
   2  24   1      150.75      182.88     33.67 o 
   3  24   1     2639.18     2670.78     46.48 o 
   4  24   1       70.12      124.69     37.26 o 
   5  24   1      674.10      796.77     38.10 o 
   6  24   1      169.04      219.43     35.04 o 
   7  24   1      520.20      530.53     52.41 o 
   8  24   1       30.37       77.47     35.15 o 
   9  24   1        0.50       -3.26     34.28 o 
  -9  25   1       20.01       60.20     31.28 o 
  -8  25   1      111.64      205.58     30.02 o 
  -7  25   1      116.54      146.09     33.59 o 
  -6  25   1      343.68      279.95     33.14 o 
  -5  25   1       37.39       74.00     33.74 o 
  -4  25   1      646.88      608.28     35.97 o 
  -3  25   1       68.30       94.23     32.72 o 
  -2  25   1        3.36       31.43     34.35 o 
  -1  25   1      109.31       95.69     34.06 o 
   0  25   1      339.78      354.46     36.12 o 
   1  25   1       36.24       75.08     33.74 o 
   2  25   1        0.77      102.75     34.00 o 
   3  25   1      905.15      914.64     34.48 o 
   4  25   1      237.13      235.22     36.44 o 
   5  25   1      148.47      195.22     34.80 o 
   6  25   1      111.95      144.80     33.07 o 
   7  25   1       97.18       82.71     30.07 o 
   8  25   1        5.82       28.71     50.55 o 
   9  25   1       18.37       71.44     37.20 o 
  -9  26   1        2.47      -34.56     37.64 o 
  -8  26   1       66.10      112.26     34.52 o 
  -7  26   1       29.03       79.78     35.15 o 
  -6  26   1       70.86      133.34     31.24 o 
  -5  26   1      126.45      150.83     36.27 o 
  -4  26   1      224.64      250.68     41.29 o 
  -3  26   1      253.92      333.21     32.48 o 
  -2  26   1      199.25      164.85     32.05 o 
  -1  26   1      335.45      415.28     32.79 o 
   0  26   1     2790.53     2838.81     37.91 o 
   1  26   1      710.21      729.72     32.49 o 
   2  26   1      228.41      210.83     29.62 o 
   3  26   1      105.50      146.20     31.22 o 
   4  26   1        9.76       22.98     33.56 o 
   5  26   1      455.08      522.68     34.06 o 
   6  26   1       14.47       48.07     40.31 o 
   7  26   1       58.83       85.68     29.85 o 
   8  26   1       12.67      -33.73     33.73 o 
   9  26   1        2.29       -9.62     35.86 o 
  -8  27   1      115.33       91.26     32.16 o 
  -7  27   1        0.58       50.51     35.48 o 
  -6  27   1      616.77      594.64     34.25 o 
  -5  27   1       31.65       48.51     38.85 o 
  -4  27   1      348.81      383.08     36.95 o 
  -3  27   1       13.32       28.10     33.25 o 
  -2  27   1      109.01      127.70     31.42 o 
  -1  27   1       90.20      170.82     32.94 o 
   0  27   1       38.57       69.99     32.61 o 
   1  27   1       96.51      192.62     33.02 o 
   2  27   1       35.17       52.01     40.15 o 
   3  27   1      136.50      180.51     36.35 o 
   4  27   1      153.05      143.04     37.62 o 
   5  27   1      346.42      355.14     38.37 o 
   6  27   1      221.93      209.02     31.56 o 
   7  27   1      105.75      149.93     29.80 o 
   8  27   1       96.77       97.90     31.15 o 
  -8  28   1       35.95       30.56     33.26 o 
  -7  28   1       60.33       42.47     30.83 o 
  -6  28   1       41.79       68.91     35.00 o 
  -5  28   1      376.70      289.51     37.71 o 
  -4  28   1       74.05      100.17     36.17 o 
  -3  28   1      183.10      191.73     34.47 o 
  -2  28   1        0.88       84.45     29.05 o 
  -1  28   1      381.28      431.68     32.94 o 
   0  28   1     1206.50     1431.63     35.57 o 
   1  28   1      509.41      646.73     50.09 o 
   2  28   1       71.17      132.99     32.69 o 
   3  28   1      296.99      341.54     55.11 o 
   4  28   1      271.00      267.50     34.76 o 
   5  28   1      173.87      245.42     34.55 o 
   6  28   1      302.61      320.73     33.71 o 
   7  28   1        2.81       71.96     29.11 o 
   8  28   1      122.33       93.87     38.63 o 
  -8  29   1        0.20       34.59     31.30 o 
  -7  29   1      829.65      759.44     46.07 o 
  -6  29   1       32.88       28.56     29.99 o 
  -5  29   1     1057.45      994.04     37.55 o 
  -4  29   1        7.15       30.30     32.16 o 
  -3  29   1      569.09      548.00     35.75 o 
  -2  29   1       43.75       79.71     57.73 o 
  -1  29   1      945.12      937.63     38.23 o 
   0  29   1      535.47      484.66     29.60 o 
   1  29   1        5.67       83.34     31.82 o 
   2  29   1      284.18      251.00     34.42 o 
   3  29   1      204.38      212.01     30.70 o 
   4  29   1        4.38       53.02     34.89 o 
   5  29   1      724.04      647.16     53.89 o 
   6  29   1        0.27       38.40     41.71 o 
   7  29   1      454.64      409.40     54.47 o 
  -7  30   1        0.23      -17.45     53.59 o 
  -6  30   1       60.03       40.04     30.46 o 
  -5  30   1      289.09      293.20     33.68 o 
  -4  30   1      151.58      175.22     34.48 o 
  -3  30   1      173.53      207.31     30.55 o 
  -2  30   1      572.73      576.62     34.93 o 
  -1  30   1     2495.20     2656.44     36.56 o 
   0  30   1     1040.99     1240.02     32.49 o 
   1  30   1     3411.02     3543.84     67.56 o 
   2  30   1      608.17      577.57     29.21 o 
   3  30   1      546.97      507.07     32.81 o 
   4  30   1      267.23      304.61     35.27 o 
   5  30   1      533.91      496.58     32.11 o 
   6  30   1       60.75       98.14     37.50 o 
   7  30   1      188.64      234.12     33.24 o 
  -7  31   1       82.42       81.27     33.38 o 
  -6  31   1      558.50      459.94     33.50 o 
  -5  31   1      119.84      119.95     37.71 o 
  -4  31   1      222.59      234.99     35.49 o 
  -3  31   1       10.08       41.70     31.29 o 
  -2  31   1       15.60       40.04     40.76 o 
  -1  31   1       93.71      111.94     32.47 o 
   0  31   1        4.06       99.96     31.28 o 
   1  31   1       68.33       98.86     29.37 o 
   2  31   1       32.24       36.39     30.89 o 
   3  31   1        4.02      -24.87     43.54 o 
   4  31   1       79.00       83.13     38.09 o 
   5  31   1      209.64      208.24     61.24 o 
   6  31   1      234.29      182.75     33.74 o 
  -6  32   1       30.49      112.76     55.31 o 
  -5  32   1       27.48       64.24     34.70 o 
  -4  32   1      180.05      172.94     94.12 o 
  -3  32   1       49.88       92.07     32.51 o 
  -2  32   1      185.53      311.83     32.93 o 
  -1  32   1       31.31       27.34     30.94 o 
   0  32   1     1565.69     1687.28     33.67 o 
   1  32   1       51.86      107.68     31.38 o 
   2  32   1      128.34      230.23     31.43 o 
   3  32   1      300.19      252.56     36.52 o 
   4  32   1       64.70       81.68     35.64 o 
   5  32   1       86.44      110.04     35.11 o 
   6  32   1       13.69       70.84     32.78 o 
  -5  33   1      267.18      252.51     34.85 o 
  -4  33   1       14.75       27.17     34.76 o 
  -3  33   1       46.34       89.07     33.45 o 
  -2  33   1       34.61       65.28     51.90 o 
  -1  33   1       12.13       47.81     29.76 o 
   0  33   1       25.43       44.62     31.02 o 
   1  33   1        1.15       -5.16     30.12 o 
   2  33   1        5.95       51.04     28.62 o 
   3  33   1        7.06       12.65     35.22 o 
   4  33   1       96.30      124.37     32.98 o 
   5  33   1       45.65       91.83     35.36 o 
  -5  34   1       62.22      135.80     30.95 o 
  -4  34   1       27.39       88.15     32.57 o 
  -3  34   1        0.05        0.90     33.18 o 
  -2  34   1       13.58       98.64     29.10 o 
  -1  34   1      197.95      178.38     36.75 o 
   0  34   1       88.37      141.80     28.88 o 
   1  34   1      253.78      218.18     34.86 o 
   2  34   1       17.05       74.34     32.50 o 
   3  34   1        0.90       26.27     33.46 o 
   4  34   1       50.74       49.76     35.76 o 
  -4  35   1        6.97       64.12     34.08 o 
  -3  35   1      127.63      120.91     41.51 o 
  -2  35   1       20.40       17.95     27.24 o 
  -1  35   1       45.64       65.05     28.87 o 
   0  35   1        5.77       82.73     30.20 o 
   1  35   1       21.74      -12.12     31.06 o 
   2  35   1       49.77      138.27     29.39 o 
   3  35   1       32.14       90.34     36.37 o 
  -2  36   1     1204.08     1232.05     63.33 o 
  -1  36   1       29.65       66.66     26.74 o 
   0  36   1     1039.22     1040.05     33.05 o 
   1  36   1      107.34       81.13     30.48 o 
   2  36   1     1629.32     1584.05     67.01 o 
 -12   0   2      752.90      762.66     74.32 o 
 -10   0   2        4.99       85.91    100.88 o 
  -8   0   2       23.87      133.59     65.25 o 
  -6   0   2      680.05      753.74     61.36 o 
  -4   0   2     1578.44     1708.48     69.73 o 
  -2   0   2     4834.65     3992.75    140.72 o 
   2   0   2    32725.20    29931.38    199.35 o 
   4   0   2    15415.90    15435.93    449.80 o 
   6   0   2     8201.51     8723.49    367.28 o 
   8   0   2     1596.43     1609.96     49.62 o 
  10   0   2        4.39      115.41     40.23 o 
  12   0   2       84.86       84.16     50.72 o 
 -12   1   2      579.17      531.92     32.19 o 
 -11   1   2      266.09      261.00     32.23 o 
 -10   1   2      441.63      539.80     32.26 o 
  -9   1   2      448.92      487.64     33.52 o 
  -8   1   2      862.01      954.38     35.45 o 
  -7   1   2     3227.51     3130.56     40.43 o 
  -6   1   2     6106.74     6603.27     76.57 o 
  -5   1   2    19162.79    18746.13     74.79 o 
  -4   1   2      985.99     1028.84     53.49 o 
  -3   1   2     9178.85     8610.00     81.52 o 
  -2   1   2       51.90      149.04     69.97 o 
  -1   1   2     1405.49     2172.86     86.73 o 
   0   1   2      648.19      504.66    126.25 o 
   1   1   2      421.71      553.26    142.01 o 
   2   1   2     1596.39     1518.53     71.16 o 
   3   1   2      232.72      220.23     56.34 o 
   4   1   2     5442.55     5232.15    120.35 o 
   5   1   2      745.99      715.62     42.69 o 
   6   1   2     6139.89     6201.20     62.39 o 
   7   1   2       29.68       54.41     33.14 o 
   8   1   2     1508.59     1567.45     39.01 o 
   9   1   2       15.50      118.15     29.65 o 
  10   1   2      586.38      653.68     49.80 o 
  11   1   2      149.50      130.87     37.63 o 
  12   1   2      461.04      413.17     64.99 o 
 -12   2   2       16.12      113.33     31.01 o 
 -11   2   2      186.65      213.81     36.25 o 
 -10   2   2      365.54      356.04     29.30 o 
  -9   2   2       74.97      115.70     30.88 o 
  -8   2   2      863.42      927.51     37.42 o 
  -7   2   2      183.97      200.30     40.43 o 
  -6   2   2     2628.66     2821.46     42.88 o 
  -5   2   2     2958.86     2974.58     50.40 o 
  -4   2   2     3971.63     3726.28     53.34 o 
  -3   2   2     1428.19     1407.03     65.75 o 
  -2   2   2     2332.50     1982.53     74.36 o 
  -1   2   2      615.97      316.94     82.77 o 
   0   2   2     1899.32     2569.94    123.43 o 
   1   2   2     6800.24     5239.19    153.62 o 
   2   2   2      786.65      690.05     83.73 o 
   3   2   2      117.86       56.38     55.19 o 
   4   2   2        4.45      111.43     49.39 o 
   5   2   2     7889.69     7586.04     51.94 o 
   6   2   2      708.98      665.51     41.74 o 
   7   2   2      165.91      148.89     57.30 o 
   8   2   2     1305.55     1312.79     36.50 o 
   9   2   2       15.23      139.38     64.58 o 
  10   2   2      965.69     1058.29     34.15 o 
  11   2   2       10.52       -2.93     28.75 o 
  12   2   2      679.00      647.95     32.12 o 
 -12   3   2      193.90      138.63     29.30 o 
 -11   3   2       19.92       94.06     30.14 o 
 -10   3   2      285.31      335.31     31.37 o 
  -9   3   2      156.13      211.10     31.33 o 
  -8   3   2       11.70      125.60     37.37 o 
  -7   3   2      306.75      244.09     37.35 o 
  -6   3   2      599.47      684.60     42.52 o 
  -5   3   2     8290.14     7771.00     53.34 o 
  -4   3   2       56.60      146.59     46.18 o 
  -3   3   2      479.25      495.63     67.74 o 
  -2   3   2      899.18      638.23     79.59 o 
  -1   3   2      225.20      189.90     91.09 o 
   0   3   2    19114.03    19293.26    118.16 o 
   1   3   2        2.27       76.14     86.01 o 
   2   3   2     8629.91     8119.31    110.44 o 
   3   3   2      292.33      280.53     62.12 o 
   4   3   2     3595.64     3454.28     52.57 o 
   5   3   2     6560.63     6349.09     82.31 o 
   6   3   2      498.27      491.80     39.19 o 
   7   3   2       24.91       49.19     37.58 o 
   8   3   2       41.94       49.47     38.54 o 
   9   3   2      132.66      170.93     39.50 o 
  10   3   2        8.01       25.08     32.13 o 
  11   3   2        1.39       24.67     36.47 o 
  12   3   2       77.36      140.27     40.87 o 
 -12   4   2       17.51        7.30     27.33 o 
 -11   4   2      115.85      192.85     29.90 o 
 -10   4   2       18.41       25.72     32.35 o 
  -9   4   2        3.51       31.23     32.06 o 
  -8   4   2      284.42      285.93     34.62 o 
  -7   4   2     1227.89     1234.05     38.22 o 
  -6   4   2     1694.12     1609.02     42.47 o 
  -5   4   2    11137.48    11156.02    113.47 o 
  -4   4   2     2431.99     2389.99     53.63 o 
  -3   4   2        4.20       46.51     61.47 o 
  -2   4   2     8773.50     8816.20    100.30 o 
  -1   4   2     1122.71      995.55     96.77 o 
   0   4   2       31.38       21.96     80.80 o 
   1   4   2      397.44      512.05     83.21 o 
   2   4   2     4916.62     4571.19     95.92 o 
   3   4   2     1922.39     1482.92     66.25 o 
   4   4   2     1545.31     1473.21     48.43 o 
   5   4   2      405.87      426.33     45.99 o 
   6   4   2     3912.47     3711.58     43.72 o 
   7   4   2      631.30      659.13     41.18 o 
   8   4   2      176.70      188.05     34.32 o 
   9   4   2        6.76       71.26     31.88 o 
  10   4   2        6.78       96.55     38.11 o 
  11   4   2      280.66      328.01     39.70 o 
  12   4   2      179.48      229.48     34.66 o 
 -12   5   2       36.88       96.23     31.04 o 
 -11   5   2      109.54      139.12     34.44 o 
 -10   5   2      393.93      278.57     30.95 o 
  -9   5   2        5.63       72.96     35.98 o 
  -8   5   2      774.84      812.23     38.56 o 
  -7   5   2       61.22       64.69     37.37 o 
  -6   5   2      432.54      352.79     36.97 o 
  -5   5   2      780.78      770.23     42.23 o 
  -4   5   2     4166.17     4429.31     55.58 o 
  -3   5   2     3732.54     3069.58     61.45 o 
  -2   5   2     4400.63     4232.57     89.52 o 
  -1   5   2        9.30       40.10     85.87 o 
   0   5   2       49.30        8.62     67.54 o 
   1   5   2      346.56      279.72     69.05 o 
   2   5   2      414.30      337.90     94.85 o 
   3   5   2     5066.20     4497.11     73.15 o 
   4   5   2       36.64      -38.30     48.20 o 
   5   5   2    16949.45    17004.61     66.37 o 
   6   5   2        7.71       21.39     37.68 o 
   7   5   2     1677.32     1700.30     43.02 o 
   8   5   2      214.79      271.10     35.56 o 
   9   5   2       75.11       92.08     37.87 o 
  10   5   2      268.78      279.53     43.60 o 
  11   5   2       45.96       33.46     34.79 o 
  12   5   2       87.97       98.23     32.97 o 
 -12   6   2      363.20      402.31     40.06 o 
 -11   6   2      135.36      156.77     29.87 o 
 -10   6   2       69.01      128.82     30.53 o 
  -9   6   2      207.71      253.19     34.73 o 
  -8   6   2      147.50      227.36     37.06 o 
  -7   6   2      754.05      747.27     37.93 o 
  -6   6   2     2516.66     2523.33     39.96 o 
  -5   6   2    10407.82    10584.50     57.08 o 
  -4   6   2       36.74       39.49     44.75 o 
  -3   6   2     7536.55     7382.57     77.06 o 
  -2   6   2     1563.35     1622.20     74.55 o 
  -1   6   2     1797.43     1590.31     77.24 o 
   0   6   2    12791.52    13361.54    104.92 o 
   1   6   2     1551.50     1466.56     64.13 o 
   2   6   2     4174.47     4002.89     69.52 o 
   3   6   2     6101.93     5830.42     87.12 o 
   4   6   2    12019.90    12516.17     63.80 o 
   5   6   2       62.72       40.22     43.94 o 
   6   6   2     7276.32     7313.58     51.96 o 
   7   6   2      121.77      111.05     46.06 o 
   8   6   2      274.88      263.92     35.13 o 
   9   6   2      109.15      108.74     35.37 o 
  10   6   2       36.40       81.32     32.08 o 
  11   6   2       75.51      133.88     31.43 o 
  12   6   2      124.69      109.60     39.04 o 
 -12   7   2        5.39      -14.65     45.01 o 
 -11   7   2      375.42      400.88     50.73 o 
 -10   7   2       37.17       65.49     36.38 o 
  -9   7   2       11.75       25.50     38.30 o 
  -8   7   2      498.50      621.18     39.12 o 
  -7   7   2     4413.37     4506.20     40.26 o 
  -6   7   2     1873.57     1952.96     42.43 o 
  -5   7   2    16325.01    16549.38    120.85 o 
  -4   7   2     2624.80     2663.19     48.64 o 
  -3   7   2    17102.11    15317.04     77.30 o 
  -2   7   2       11.28       15.56     66.98 o 
  -1   7   2      200.66      264.88     70.42 o 
   0   7   2      428.23      329.50     67.08 o 
   1   7   2       48.06       89.70     58.97 o 
   2   7   2      216.59      214.09     64.56 o 
   3   7   2      985.12      957.41     61.06 o 
   4   7   2     1004.19      958.06     48.07 o 
   5   7   2    10487.38    10389.16     59.12 o 
   6   7   2      597.07      619.32     40.37 o 
   7   7   2     4171.29     4061.35     41.95 o 
   8   7   2      177.51      172.95     34.54 o 
   9   7   2       12.39       88.80     39.04 o 
  10   7   2        4.28       57.25     29.44 o 
  11   7   2      361.99      374.98     65.48 o 
  12   7   2       83.97      128.04     35.14 o 
 -12   8   2       24.65       11.16     30.36 o 
 -11   8   2       40.34       55.11     39.01 o 
 -10   8   2       43.43       77.27     34.49 o 
  -9   8   2       38.00      122.87     39.55 o 
  -8   8   2       70.87       91.76     42.28 o 
  -7   8   2       58.65      141.11     39.67 o 
  -6   8   2      934.01     1024.60     47.99 o 
  -5   8   2     3070.98     3117.00     56.50 o 
  -4   8   2     1579.98     1605.24     55.36 o 
  -3   8   2     9610.66     9085.68     66.03 o 
  -2   8   2     1073.10     1007.57     63.94 o 
  -1   8   2      191.68      292.60     60.98 o 
   0   8   2       92.82       49.28     65.37 o 
   1   8   2      611.78      659.25     62.53 o 
   2   8   2     1247.03     1110.37     61.76 o 
   3   8   2    18402.90    17163.72    146.39 o 
   4   8   2     4610.78     4658.80     61.18 o 
   5   8   2     8736.53     8480.53     51.58 o 
   6   8   2      633.37      659.22     40.35 o 
   7   8   2     1511.15     1617.17     42.71 o 
   8   8   2      642.29      575.96     37.85 o 
   9   8   2        0.67      -23.56     54.36 o 
  10   8   2      163.05      227.96     38.34 o 
  11   8   2        0.59       96.65     35.99 o 
  12   8   2       35.40       73.57     33.42 o 
 -12   9   2      447.31      368.31     34.61 o 
 -11   9   2        3.73       85.98     53.27 o 
 -10   9   2      351.96      375.88     36.89 o 
  -9   9   2       15.82       97.98     39.65 o 
  -8   9   2      329.67      470.99     41.86 o 
  -7   9   2     2411.90     2354.31     57.19 o 
  -6   9   2     8350.91     8602.96    105.72 o 
  -5   9   2      431.16      455.22     45.40 o 
  -4   9   2    17270.23    17312.68     76.77 o 
  -3   9   2      872.37      857.93     64.56 o 
  -2   9   2     3726.97     3680.20     70.89 o 
  -1   9   2     1902.52     2270.84     59.14 o 
   0   9   2     4690.06     5007.71     81.57 o 
   1   9   2     1147.66     1418.28     59.80 o 
   2   9   2       40.06       61.31     59.66 o 
   3   9   2     9146.57     9266.58     66.95 o 
   4   9   2      537.14      535.51     65.77 o 
   5   9   2     3608.04     3604.73     49.31 o 
   6   9   2     1547.36     1564.85     38.84 o 
   7   9   2     1643.07     1685.46     91.82 o 
   8   9   2       48.85       71.82     37.12 o 
   9   9   2       73.31      133.35     45.76 o 
  10   9   2      160.25      162.92     31.92 o 
  11   9   2       27.11       47.58     35.67 o 
  12   9   2      341.68      379.40     42.66 o 
 -12  10   2      512.76      503.12     38.60 o 
 -11  10   2      194.56      139.71     36.98 o 
 -10  10   2       44.27       55.09     37.13 o 
  -9  10   2      301.88      298.55     41.74 o 
  -8  10   2       47.43       71.55     36.33 o 
  -7  10   2      575.43      650.56     41.12 o 
  -6  10   2      670.36      729.14     44.67 o 
  -5  10   2     3634.15     3803.29     59.93 o 
  -4  10   2     2624.96     2575.42     55.29 o 
  -3  10   2     6354.86     6379.96    121.21 o 
  -2  10   2     6721.91     5805.49     64.45 o 
  -1  10   2       46.48       83.07     55.41 o 
   0  10   2     1587.64     1442.25     58.26 o 
   1  10   2       67.17      103.33     47.43 o 
   2  10   2     7979.18     6924.59     61.17 o 
   3  10   2     2540.53     2456.78     54.95 o 
   4  10   2     1220.73     1254.03     45.40 o 
   5  10   2     2546.11     2483.60     55.08 o 
   6  10   2       13.01       65.91     38.62 o 
   7  10   2      286.98      321.46     36.87 o 
   8  10   2      210.71      293.24     51.14 o 
   9  10   2      248.37      296.60     35.36 o 
  10  10   2       29.94       25.87     29.58 o 
  11  10   2       58.17       74.70     40.18 o 
  12  10   2      112.90      133.31     52.40 o 
 -12  11   2      270.55      263.36     69.27 o 
 -11  11   2        0.16       83.69     32.46 o 
 -10  11   2       84.97      138.62     34.22 o 
  -9  11   2       22.43       47.30     38.76 o 
  -8  11   2      169.36      321.55     50.61 o 
  -7  11   2      994.05      890.81     46.42 o 
  -6  11   2      133.60      158.84     42.61 o 
  -5  11   2      177.45       55.63     45.38 o 
  -4  11   2     1761.44     1859.97     48.43 o 
  -3  11   2      784.18      745.43     59.84 o 
  -2  11   2        3.79       38.17     49.77 o 
  -1  11   2      386.32      391.84     50.91 o 
   0  11   2      106.13      148.95     51.15 o 
   1  11   2      538.96      532.65     46.63 o 
   2  11   2     3389.67     3183.72     48.39 o 
   3  11   2     8462.40     8244.13     58.99 o 
   4  11   2     4864.29     4880.50     55.87 o 
   5  11   2     1587.02     1611.97     44.10 o 
   6  11   2      920.47     1083.96     42.54 o 
   7  11   2       82.84      106.53     36.43 o 
   8  11   2       35.96       54.60     34.97 o 
   9  11   2      137.53      171.80     38.05 o 
  10  11   2        6.23       15.50     29.76 o 
  11  11   2      139.94      116.90     33.31 o 
  12  11   2       56.55       34.26     34.17 o 
 -12  12   2       34.07       29.82     31.81 o 
 -11  12   2       61.42       62.14     32.75 o 
 -10  12   2      397.73      372.15     37.00 o 
  -9  12   2        2.04       38.22     34.96 o 
  -8  12   2      756.27      703.48     45.88 o 
  -7  12   2       39.14       71.78     38.72 o 
  -6  12   2     1369.35     1379.25     42.33 o 
  -5  12   2      550.16      596.53     39.60 o 
  -4  12   2     4204.49     4190.68     49.61 o 
  -3  12   2     7669.23     7629.81     83.27 o 
  -2  12   2     2556.89     2643.59     58.08 o 
  -1  12   2        5.42       60.52     48.38 o 
   0  12   2      197.68      179.37     49.53 o 
   1  12   2      143.31      373.69     44.60 o 
   2  12   2      143.94      199.44     40.84 o 
   3  12   2     7535.54     7097.75     55.35 o 
   4  12   2     2219.65     2173.04     45.09 o 
   5  12   2      574.79      594.48     40.36 o 
   6  12   2      508.62      535.04     39.18 o 
   7  12   2     1099.83     1075.60     39.61 o 
   8  12   2     1123.24     1284.21     47.15 o 
   9  12   2       83.13      185.34     49.58 o 
  10  12   2      924.13      992.35     77.48 o 
  11  12   2       12.24       15.56     28.63 o 
  12  12   2      351.23      310.30     42.20 o 
 -12  13   2       42.69      100.39     33.16 o 
 -11  13   2        1.70       84.38     34.82 o 
 -10  13   2      157.71      181.57     39.30 o 
  -9  13   2      423.97      460.25     36.83 o 
  -8  13   2     1953.62     2033.72     44.15 o 
  -7  13   2       18.79       78.20     43.68 o 
  -6  13   2     1674.30     1606.95     41.78 o 
  -5  13   2     4419.13     4581.53     48.29 o 
  -4  13   2        7.33      -34.75     41.36 o 
  -3  13   2    15140.09    14394.86    109.09 o 
  -2  13   2     2746.13     2500.45     49.06 o 
  -1  13   2     2945.84     2757.88     49.70 o 
   0  13   2      658.27      773.73     45.68 o 
   1  13   2     2065.14     2035.00     44.32 o 
   2  13   2     5541.29     5404.37     47.80 o 
   3  13   2      393.44      368.36     51.81 o 
   4  13   2     5153.64     5077.72     45.50 o 
   5  13   2        4.77       18.15     39.13 o 
   6  13   2     2435.50     2447.64     36.55 o 
   7  13   2      121.77      174.59     35.50 o 
   8  13   2     3194.64     3134.18     41.21 o 
   9  13   2       76.69       99.44     31.19 o 
  10  13   2      353.71      332.40     36.95 o 
  11  13   2       38.47      -24.88     30.59 o 
 -11  14   2      101.71      137.74     35.10 o 
 -10  14   2       73.11      114.07     34.41 o 
  -9  14   2      341.92      314.27     34.86 o 
  -8  14   2        9.23       24.78     39.07 o 
  -7  14   2      166.92      190.19     36.03 o 
  -6  14   2      389.43      416.49     37.61 o 
  -5  14   2      293.67      331.04     43.43 o 
  -4  14   2     3192.52     3312.87     46.58 o 
  -3  14   2       23.31       20.43     45.04 o 
  -2  14   2     2427.27     2411.50     49.82 o 
  -1  14   2        0.73       29.34     44.63 o 
   0  14   2     1813.74     1965.60     42.47 o 
   1  14   2       17.37       56.92     43.99 o 
   2  14   2     4367.77     4455.27     44.18 o 
   3  14   2     2772.85     2975.03     51.73 o 
   4  14   2     5390.89     5840.50     49.93 o 
   5  14   2     1670.43     1784.62     40.55 o 
   6  14   2     2296.46     2336.64     38.90 o 
   7  14   2      494.23      435.59     31.69 o 
   8  14   2     1147.84     1146.24     45.39 o 
   9  14   2      601.83      575.62     35.45 o 
  10  14   2       13.37       38.26     30.64 o 
  11  14   2      132.65      168.47     32.26 o 
 -11  15   2      112.32      121.87     33.97 o 
 -10  15   2     1345.53     1316.88     51.16 o 
  -9  15   2       28.07      104.30     41.54 o 
  -8  15   2     3003.24     2959.77     41.58 o 
  -7  15   2        8.15       25.90     39.74 o 
  -6  15   2     1402.73     1351.55     38.38 o 
  -5  15   2      337.02      371.20     47.52 o 
  -4  15   2     8533.00     8654.22     53.30 o 
  -3  15   2      854.47      763.92     49.28 o 
  -2  15   2     2240.66     2012.76     45.85 o 
  -1  15   2     1831.11     1673.01     47.06 o 
   0  15   2        4.65       -5.62     37.42 o 
   1  15   2      575.79      533.13     36.16 o 
   2  15   2      321.81      363.67     37.37 o 
   3  15   2      462.71      533.89     47.46 o 
   4  15   2     1458.12     1544.31     45.61 o 
   5  15   2      175.53      173.46     40.86 o 
   6  15   2      954.77      928.60     37.33 o 
   7  15   2      296.93      292.41     32.33 o 
   8  15   2     2411.85     2274.07     87.36 o 
   9  15   2       83.64      207.54     30.20 o 
  10  15   2      611.63      598.87     31.60 o 
  11  15   2       25.24       84.89     34.34 o 
 -11  16   2      179.77      203.15     31.48 o 
 -10  16   2       34.01       78.00     30.10 o 
  -9  16   2      263.86      273.63     31.20 o 
  -8  16   2      457.36      468.59     32.42 o 
  -7  16   2       33.42       -5.86     44.70 o 
  -6  16   2        2.93       56.11     38.95 o 
  -5  16   2      511.62      572.90     42.61 o 
  -4  16   2      622.13      647.05     40.76 o 
  -3  16   2     3810.63     3677.82     52.09 o 
  -2  16   2     2912.73     2944.85     47.29 o 
  -1  16   2      712.60      721.48     41.11 o 
   0  16   2      237.46      311.31     40.44 o 
   1  16   2      877.74      826.97     40.44 o 
   2  16   2     1618.38     1534.96     43.18 o 
   3  16   2     4932.27     4999.46     90.42 o 
   4  16   2     2772.26     2680.82     77.84 o 
   5  16   2      729.26      746.13     40.85 o 
   6  16   2      135.52      150.97     29.39 o 
   7  16   2       21.61       98.55     35.70 o 
   8  16   2      575.09      549.07     31.77 o 
   9  16   2      304.56      329.22     28.35 o 
  10  16   2      121.69       96.13     37.33 o 
  11  16   2       40.42       31.03     33.95 o 
 -11  17   2       16.28       63.36     32.41 o 
 -10  17   2       50.22      147.18     46.23 o 
  -9  17   2      452.48      475.45     44.72 o 
  -8  17   2        1.20       56.84     33.38 o 
  -7  17   2       23.30       77.06     33.91 o 
  -6  17   2       98.52      249.08     45.54 o 
  -5  17   2     2848.52     2874.93     45.61 o 
  -4  17   2      124.95      106.92     38.60 o 
  -3  17   2     2487.03     2435.63     47.14 o 
  -2  17   2      773.00      777.14     41.43 o 
  -1  17   2       90.85       91.48     42.29 o 
   0  17   2     3973.95     3958.01     44.05 o 
   1  17   2       32.27       85.40     40.38 o 
   2  17   2     1489.63     1557.42     40.33 o 
   3  17   2       65.44      100.50     42.55 o 
   4  17   2        4.56       53.08     37.44 o 
   5  17   2      477.71      559.69     41.27 o 
   6  17   2       28.43       94.90     32.08 o 
   7  17   2       25.15       38.08     35.00 o 
   8  17   2       88.59      123.96     28.90 o 
   9  17   2      372.46      356.56     40.77 o 
  10  17   2        0.12       52.59     32.65 o 
  11  17   2       34.70       59.22     36.55 o 
 -11  18   2        2.94       58.72     29.22 o 
 -10  18   2      214.81      243.21     30.37 o 
  -9  18   2        4.84       56.15     30.12 o 
  -8  18   2      349.99      292.93     31.55 o 
  -7  18   2       83.60       63.31     33.95 o 
  -6  18   2      143.86      203.82     41.85 o 
  -5  18   2      584.53      633.65     41.27 o 
  -4  18   2        2.52       34.83     43.70 o 
  -3  18   2     2680.53     2741.21     51.30 o 
  -2  18   2      158.71      179.89     39.75 o 
  -1  18   2       90.72      137.81     36.18 o 
   0  18   2      242.64      282.98     40.66 o 
   1  18   2       68.11      126.64     38.51 o 
   2  18   2       32.36       36.98     37.52 o 
   3  18   2     2784.26     2916.22     48.57 o 
   4  18   2     1257.52     1402.69     41.74 o 
   5  18   2      384.16      477.94     40.98 o 
   6  18   2      149.37      142.67     35.64 o 
   7  18   2      304.11      352.13     33.34 o 
   8  18   2      288.22      285.22     40.59 o 
   9  18   2       65.90      101.36     27.42 o 
  10  18   2      233.04      206.77     35.20 o 
  11  18   2       57.17       85.43     29.79 o 
 -11  19   2       17.75       18.19     32.13 o 
 -10  19   2       21.97        0.43     29.35 o 
  -9  19   2      106.43      129.68     34.68 o 
  -8  19   2       63.72      111.91     31.74 o 
  -7  19   2       23.38       28.43     34.32 o 
  -6  19   2        2.82       73.55     41.96 o 
  -5  19   2       15.40      -11.18     39.13 o 
  -4  19   2     1333.62     1365.88     44.63 o 
  -3  19   2      387.20      390.69     43.34 o 
  -2  19   2        8.63       51.47     37.91 o 
  -1  19   2     1330.33     1380.14     38.71 o 
   0  19   2      253.51      275.17     34.88 o 
   1  19   2     1843.11     1843.90     37.22 o 
   2  19   2       28.09       63.14     36.86 o 
   3  19   2     5098.43     4976.72     45.73 o 
   4  19   2       23.37       12.38     37.58 o 
   5  19   2     1537.25     1550.73     38.09 o 
   6  19   2        0.48       34.59     35.67 o 
   7  19   2      105.60       98.47     37.66 o 
   8  19   2        3.84       88.41     37.58 o 
   9  19   2       50.10       27.01     28.94 o 
  10  19   2       14.61      -20.03     26.56 o 
 -10  20   2      154.39       35.94     37.28 o 
  -9  20   2       60.11       -5.25     48.64 o 
  -8  20   2      244.24      220.97     34.56 o 
  -7  20   2      222.03      267.41     33.56 o 
  -6  20   2      493.29      463.57     49.43 o 
  -5  20   2     1077.53     1077.63     36.69 o 
  -4  20   2      407.30      346.22     42.44 o 
  -3  20   2     2185.75     2229.91     48.03 o 
  -2  20   2      422.32      402.00     35.20 o 
  -1  20   2      203.30      203.51     37.84 o 
   0  20   2      423.40      450.83     36.19 o 
   1  20   2      197.25      250.95     34.31 o 
   2  20   2      499.55      513.54     32.86 o 
   3  20   2        5.14        9.85     39.18 o 
   4  20   2      327.15      395.29     40.42 o 
   5  20   2      555.25      577.54     38.65 o 
   6  20   2     1012.49     1031.41     35.82 o 
   7  20   2      454.22      495.45     31.23 o 
   8  20   2       70.83      151.25     35.35 o 
   9  20   2      213.94      247.37     33.77 o 
  10  20   2       14.45       23.68     31.78 o 
 -10  21   2       52.37       24.39     51.67 o 
  -9  21   2        9.46       62.74     32.10 o 
  -8  21   2       32.49       90.37     34.77 o 
  -7  21   2      914.89      807.74     54.50 o 
  -6  21   2     1364.32     1361.21     49.45 o 
  -5  21   2      337.94      352.65     35.91 o 
  -4  21   2     3056.05     2935.47     49.34 o 
  -3  21   2       23.90      139.23     47.53 o 
  -2  21   2     1570.08     1556.84     37.28 o 
  -1  21   2      237.57      317.47     34.57 o 
   0  21   2      105.35       75.54     34.93 o 
   1  21   2       43.06      102.95     36.61 o 
   2  21   2      951.87      975.75     35.30 o 
   3  21   2     1825.50     1889.96     42.25 o 
   4  21   2     1685.08     1587.81     40.52 o 
   5  21   2     1757.31     1904.35     38.21 o 
   6  21   2       11.66       70.58     35.73 o 
   7  21   2     1374.60     1252.18     72.52 o 
   8  21   2       16.55       93.15     28.73 o 
   9  21   2       25.45       76.99     33.14 o 
  10  21   2       44.88      102.51     28.79 o 
 -10  22   2       12.95       27.50     41.40 o 
  -9  22   2       44.70       62.90     35.09 o 
  -8  22   2      102.57       95.43     31.93 o 
  -7  22   2       50.07       58.13     33.72 o 
  -6  22   2      860.45      827.94     38.17 o 
  -5  22   2      801.96      890.27     36.08 o 
  -4  22   2     3171.36     3135.33     45.32 o 
  -3  22   2     3047.87     3068.59     70.84 o 
  -2  22   2      877.71      856.89     41.06 o 
  -1  22   2     2704.42     2703.22     39.50 o 
   0  22   2        4.16       17.41     34.15 o 
   1  22   2     3231.64     3271.79     59.80 o 
   2  22   2        0.35       -1.30     32.22 o 
   3  22   2     3320.52     3510.68     45.94 o 
   4  22   2      179.28      213.55     38.82 o 
   5  22   2     1962.97     1939.77     52.05 o 
   6  22   2       90.28       50.82     35.17 o 
   7  22   2      771.79      776.76     44.88 o 
   8  22   2       43.48       35.94     28.25 o 
   9  22   2        1.83       32.09     32.64 o 
  10  22   2       11.22       52.47     29.74 o 
 -10  23   2      206.14      165.27     33.46 o 
  -9  23   2       21.49       29.57     34.32 o 
  -8  23   2      838.32      875.68     34.61 o 
  -7  23   2     1417.16     1286.33     46.78 o 
  -6  23   2     2871.48     2736.73     82.13 o 
  -5  23   2     1227.52     1248.60     49.98 o 
  -4  23   2     2513.49     2354.93     43.86 o 
  -3  23   2     1110.55     1248.88     41.33 o 
  -2  23   2      511.00      521.25     38.62 o 
  -1  23   2      373.39      353.66     38.38 o 
   0  23   2      292.86      320.40     34.64 o 
   1  23   2       73.55      124.64     35.78 o 
   2  23   2      108.04      139.48     33.42 o 
   3  23   2       57.93      141.91     40.73 o 
   4  23   2     1069.86     1079.26     38.04 o 
   5  23   2      554.34      563.62     36.80 o 
   6  23   2      794.49      795.71     49.59 o 
   7  23   2      595.34      528.40     68.27 o 
   8  23   2      385.34      451.67     30.41 o 
   9  23   2        2.41      140.77     48.96 o 
  -9  24   2       64.66      110.89     36.63 o 
  -8  24   2       53.30       29.16     49.60 o 
  -7  24   2      506.61      453.07     41.43 o 
  -6  24   2        8.56       36.56     33.68 o 
  -5  24   2      807.66      762.00     37.56 o 
  -4  24   2      922.82      883.34     56.55 o 
  -3  24   2      290.68      317.44     34.97 o 
  -2  24   2      836.63      890.24     38.94 o 
  -1  24   2       18.47       97.87     34.19 o 
   0  24   2      694.42      624.42     32.19 o 
   1  24   2        0.27       16.56     32.92 o 
   2  24   2      871.28     1001.03     36.39 o 
   3  24   2      111.67      100.70     40.35 o 
   4  24   2     2393.04     2383.73     67.94 o 
   5  24   2       25.27      131.42     35.67 o 
   6  24   2     1796.30     1880.00     76.67 o 
   7  24   2      176.10      217.85     29.96 o 
   8  24   2      151.14      159.46     28.24 o 
   9  24   2       73.43       71.14     31.88 o 
  -9  25   2        9.85       -2.31     37.52 o 
  -8  25   2      117.92       51.57     50.29 o 
  -7  25   2        5.52       23.71     50.20 o 
  -6  25   2      222.15      236.61     40.13 o 
  -5  25   2        9.78       -4.60     37.96 o 
  -4  25   2      286.86      306.98     38.50 o 
  -3  25   2      164.32      193.55     35.48 o 
  -2  25   2       43.25       46.33     34.07 o 
  -1  25   2     2144.12     2201.90     38.03 o 
   0  25   2      533.22      592.00     35.17 o 
   1  25   2     1237.38     1368.88     42.00 o 
   2  25   2      808.21      816.05     32.68 o 
   3  25   2       97.57      113.03     31.82 o 
   4  25   2      932.37      909.17     34.63 o 
   5  25   2     1095.98     1023.59     39.15 o 
   6  25   2      635.78      614.32     58.29 o 
   7  25   2      271.65      261.15     31.58 o 
   8  25   2      156.61      221.66     30.29 o 
   9  25   2       13.44       24.23     33.17 o 
  -9  26   2       36.69       63.28     34.37 o 
  -8  26   2      239.76      142.72     49.73 o 
  -7  26   2        0.34        9.24     88.89 o 
  -6  26   2      315.36      294.72     37.59 o 
  -5  26   2      227.75      265.42     35.33 o 
  -4  26   2      203.04      271.10     37.68 o 
  -3  26   2       21.61       98.67     36.69 o 
  -2  26   2      668.62      698.41     32.49 o 
  -1  26   2      135.60      250.45     36.28 o 
   0  26   2       58.96       81.48     32.36 o 
   1  26   2      691.89      697.26     32.44 o 
   2  26   2       82.32      106.30     29.77 o 
   3  26   2        0.46       -6.37     30.41 o 
   4  26   2      296.92      351.01     44.49 o 
   5  26   2      235.31      229.04     37.04 o 
   6  26   2      646.63      565.81     48.75 o 
   7  26   2       37.78      105.19     31.05 o 
   8  26   2      274.30      267.39     46.54 o 
  -8  27   2       10.59      -52.01     52.01 o 
  -7  27   2       28.97       57.49     37.47 o 
  -6  27   2      114.00       76.76     36.64 o 
  -5  27   2      763.00      698.44     36.50 o 
  -4  27   2      113.05      131.30     34.38 o 
  -3  27   2      158.09      186.53     33.43 o 
  -2  27   2      101.54      140.85     30.36 o 
  -1  27   2      135.99      152.16     33.24 o 
   0  27   2      642.50      672.34     30.70 o 
   1  27   2       40.77       90.09     35.01 o 
   2  27   2      340.83      354.00     30.68 o 
   3  27   2        8.91       31.79     29.65 o 
   4  27   2      226.71      158.37     38.13 o 
   5  27   2      258.82      280.99     33.96 o 
   6  27   2      282.10      279.82     32.43 o 
   7  27   2        6.35      111.24     29.46 o 
   8  27   2       20.38      136.32     52.70 o 
  -8  28   2      121.00      143.93     47.58 o 
  -7  28   2       57.87       63.04     38.62 o 
  -6  28   2      420.39      486.22     88.41 o 
  -5  28   2        0.72      -37.88     37.88 o 
  -4  28   2      288.77      230.11     33.59 o 
  -3  28   2      126.93      152.47     32.77 o 
  -2  28   2      274.33      270.87     30.69 o 
  -1  28   2       44.46       28.36     33.79 o 
   0  28   2     1035.92     1142.17     35.03 o 
   1  28   2      197.50      262.65     30.52 o 
   2  28   2      190.63      263.26     32.56 o 
   3  28   2        9.53       35.38     35.20 o 
   4  28   2      125.76      202.27     68.10 o 
   5  28   2      312.76      324.05     43.93 o 
   6  28   2        0.23       85.06     32.76 o 
   7  28   2      157.13      126.74     44.98 o 
   8  28   2        6.09       -6.77     28.41 o 
  -7  29   2        2.62      166.49     46.59 o 
  -6  29   2      732.46      545.99     40.14 o 
  -5  29   2       15.72       -0.42     33.93 o 
  -4  29   2      791.26      772.43     37.24 o 
  -3  29   2        6.06       22.81     33.35 o 
  -2  29   2      379.98      419.57     31.27 o 
  -1  29   2      564.92      522.00     30.82 o 
   0  29   2       66.40       67.72     32.81 o 
   1  29   2      702.88      700.81     32.80 o 
   2  29   2        3.46       58.28     30.17 o 
   3  29   2      288.43      386.71     79.48 o 
   4  29   2       72.24      122.01     41.73 o 
   5  29   2       97.01       78.03     30.68 o 
   6  29   2      255.58      245.84     34.37 o 
   7  29   2       66.24       81.63     28.66 o 
  -7  30   2       28.73       65.21     42.47 o 
  -6  30   2        0.46      -19.87    117.86 o 
  -5  30   2      188.43      203.59     35.89 o 
  -4  30   2       22.25       53.54     32.85 o 
  -3  30   2      303.61      335.24     65.58 o 
  -2  30   2      279.07      325.67     32.81 o 
  -1  30   2      457.74      519.92     30.63 o 
   0  30   2     2208.36     2212.45     43.63 o 
   1  30   2      603.19      686.22     30.55 o 
   2  30   2      270.48      293.22     31.65 o 
   3  30   2      349.76      389.71     36.75 o 
   4  30   2      687.41      702.36     45.92 o 
   5  30   2       21.54       70.74     33.03 o 
   6  30   2      473.73      338.37     32.98 o 
   7  30   2        0.31       23.52     28.34 o 
  -6  31   2       60.27      -37.73     59.49 o 
  -5  31   2      640.39      599.78     54.82 o 
  -4  31   2       60.65      106.96     46.97 o 
  -3  31   2      191.64      227.71     35.59 o 
  -2  31   2        0.11       47.33     35.10 o 
  -1  31   2       96.69      107.71     28.35 o 
   0  31   2       12.50       50.70     31.49 o 
   1  31   2        0.81       32.81     30.69 o 
   2  31   2       14.82       33.97     28.83 o 
   3  31   2       45.56       30.21     35.70 o 
   4  31   2        4.42       96.47     44.15 o 
   5  31   2      334.22      277.72     35.08 o 
   6  31   2       68.65       85.49     33.75 o 
  -6  32   2        2.19      -11.64     34.34 o 
  -5  32   2      148.63       37.87     34.37 o 
  -4  32   2       11.37      -19.80     38.52 o 
  -3  32   2      260.19      284.08     34.98 o 
  -2  32   2        2.28       18.56     31.63 o 
  -1  32   2      460.81      452.70     32.16 o 
   0  32   2       81.82       43.76     33.40 o 
   1  32   2      136.21      139.57     29.80 o 
   2  32   2       56.76      100.14     32.00 o 
   3  32   2       96.83      142.49     35.68 o 
   4  32   2       63.78       41.53     35.89 o 
   5  32   2      325.19      231.18     38.98 o 
   6  32   2       19.09       -5.64     32.33 o 
  -5  33   2      195.38      232.46     36.49 o 
  -4  33   2       66.20       67.87     32.07 o 
  -3  33   2       14.23       30.55     34.48 o 
  -2  33   2      119.48      108.27     31.30 o 
  -1  33   2      225.02      268.39     32.44 o 
   0  33   2      420.81      399.72     31.96 o 
   1  33   2      269.92      296.35     31.25 o 
   2  33   2      182.57      142.99     35.63 o 
   3  33   2       76.89       60.22     31.93 o 
   4  33   2        1.92       -9.87     30.50 o 
   5  33   2      203.51      119.26     33.80 o 
  -4  34   2       41.30       30.56     63.53 o 
  -3  34   2        2.61       94.46     63.46 o 
  -2  34   2       37.86      106.35     30.80 o 
  -1  34   2       55.56       41.69     31.09 o 
   0  34   2        8.59       40.89     29.29 o 
   1  34   2       28.11       48.95     30.02 o 
   2  34   2       89.15      110.50     33.39 o 
   3  34   2        4.59       33.30     32.60 o 
   4  34   2        0.72       12.72     34.94 o 
  -3  35   2       98.23      186.15     43.92 o 
  -2  35   2      495.01      497.68     32.00 o 
  -1  35   2      141.46      156.04     31.97 o 
   0  35   2      184.36      262.79     31.43 o 
   1  35   2      102.99       69.01     35.40 o 
   2  35   2      296.87      261.58     28.95 o 
   3  35   2      136.92      154.51     34.90 o 
  -2  36   2       17.48       63.40     30.50 o 
  -1  36   2      237.10      219.01     32.26 o 
   0  36   2       50.34       62.84     29.29 o 
   1  36   2      178.59      182.73     30.36 o 
   2  36   2       51.40       86.03     29.95 o 
 -11   0   3      511.04      496.99     41.42 o 
  -9   0   3      583.59      627.10    111.15 o 
  -7   0   3      151.10      190.85     60.65 o 
  -5   0   3       97.41      159.10     76.16 o 
  -3   0   3      454.72      519.90     80.26 o 
  -1   0   3     3459.22     4923.65     93.06 o 
   3   0   3     2293.19     2529.81     88.63 o 
   5   0   3     3600.62     3117.54     92.41 o 
   7   0   3     2170.36     2241.57     80.29 o 
   9   0   3      375.34      387.95     58.11 o 
  11   0   3        2.41      -48.83     48.83 o 
 -12   1   3        0.01       19.03     29.01 o 
 -11   1   3      794.35      757.89     42.30 o 
 -10   1   3        2.10       16.15     27.61 o 
  -9   1   3     2353.10     2549.44     38.08 o 
  -8   1   3      265.11      325.85     42.46 o 
  -7   1   3     1487.36     1443.87     40.60 o 
  -6   1   3       23.92       39.89     37.43 o 
  -5   1   3     1815.15     1454.29     45.66 o 
  -4   1   3     3443.14     3564.43     56.10 o 
  -3   1   3      404.71      811.28    244.27 o 
  -2   1   3     7988.11     7047.12     76.68 o 
  -1   1   3     3352.26     2992.90     71.46 o 
   0   1   3    87750.66    85954.43    268.03 o 
   2   1   3     7002.76     6145.50    112.18 o 
   3   1   3        2.23      106.57     71.98 o 
   4   1   3      141.93      117.14     54.64 o 
   5   1   3      255.42      195.03     41.37 o 
   6   1   3      227.93      279.54     44.37 o 
   7   1   3     1233.44     1111.57     39.26 o 
   8   1   3      125.17      234.90     42.99 o 
   9   1   3     2288.09     2324.21     42.10 o 
  10   1   3       63.59      111.66     40.77 o 
  11   1   3      482.41      418.86     37.37 o 
  12   1   3       30.81        7.36     43.73 o 
 -12   2   3       40.68       83.03     30.70 o 
 -11   2   3      441.19      427.14     32.31 o 
 -10   2   3       16.85      129.98     32.55 o 
  -9   2   3     1976.18     2131.91     67.93 o 
  -8   2   3      474.25      531.67     35.03 o 
  -7   2   3     2335.36     2190.41     41.43 o 
  -6   2   3       18.32       34.03     38.83 o 
  -5   2   3       40.86       44.09     43.47 o 
  -4   2   3       39.38       99.70     48.99 o 
  -3   2   3       50.05       98.20     48.98 o 
  -2   2   3       15.81       65.12     67.70 o 
  -1   2   3    14903.06    15686.95    139.86 o 
   0   2   3    50825.97    49336.84   1437.52 o 
   1   2   3     5238.42     4902.39    125.16 o 
   2   2   3      966.98      700.25    100.66 o 
   3   2   3       40.48        1.06     46.63 o 
   4   2   3     1133.57     1472.47     45.77 o 
   5   2   3       54.00      135.29     44.96 o 
   6   2   3        7.76       90.87     42.27 o 
   7   2   3     1494.48     1602.81     40.98 o 
   8   2   3      471.33      532.46     62.12 o 
   9   2   3     2781.32     2999.85     40.84 o 
  10   2   3       10.40      154.30     40.81 o 
  11   2   3     1338.96     1289.69     77.02 o 
  12   2   3       41.87       30.36     46.63 o 
 -12   3   3       11.32       58.63     28.01 o 
 -11   3   3      268.10      305.37     28.57 o 
 -10   3   3        1.15       28.25     32.19 o 
  -9   3   3      285.33      321.02     32.43 o 
  -8   3   3       26.33       25.24     34.25 o 
  -7   3   3       37.82       88.13     37.85 o 
  -6   3   3      215.19      273.81     39.43 o 
  -5   3   3     1254.39     1094.91     48.08 o 
  -4   3   3      306.82      282.13     49.12 o 
  -3   3   3      221.91      131.40     56.21 o 
  -2   3   3     2274.49     2403.49     65.17 o 
  -1   3   3     9971.33    11158.71     96.62 o 
   0   3   3     1854.47     1626.79     98.77 o 
   1   3   3     9503.69     9940.18    289.31 o 
   2   3   3      896.82      669.57     96.97 o 
   3   3   3      142.94      344.24     58.99 o 
   4   3   3       96.92      222.41     46.58 o 
   5   3   3       89.57       21.07     45.71 o 
   6   3   3       51.34        9.12     40.83 o 
   7   3   3      987.81      919.40     46.59 o 
   8   3   3        9.18       62.32     32.35 o 
   9   3   3       78.56      192.91     45.04 o 
  10   3   3       24.12       34.14     39.84 o 
  11   3   3       48.29      104.54     39.22 o 
  12   3   3       12.68      101.20     89.75 o 
 -12   4   3       34.36      119.68     30.97 o 
 -11   4   3       24.04       11.58     30.95 o 
 -10   4   3      137.08      182.20     32.01 o 
  -9   4   3      303.75      329.24     47.17 o 
  -8   4   3      434.56      494.83     34.70 o 
  -7   4   3     1117.26     1076.32     52.19 o 
  -6   4   3      711.35      519.20     36.67 o 
  -5   4   3       71.01      139.33     40.80 o 
  -4   4   3      303.72      421.47     42.51 o 
  -3   4   3        9.22       33.26     51.34 o 
  -2   4   3       40.11       27.23     62.41 o 
  -1   4   3     5656.46     5176.30     81.30 o 
   0   4   3     5738.94     5845.00     74.56 o 
   1   4   3     7215.93     7150.40    102.58 o 
   2   4   3     1807.04     1647.60     76.91 o 
   3   4   3     1720.01     1551.05     65.04 o 
   4   4   3      272.02      265.06     48.78 o 
   5   4   3      698.42      745.74     41.25 o 
   6   4   3      281.38      223.42     37.72 o 
   7   4   3      361.71      384.84     37.84 o 
   8   4   3      730.79      739.38     35.87 o 
   9   4   3      271.63      320.02     34.16 o 
  10   4   3      343.74      312.05     39.69 o 
  11   4   3      121.63      187.54     33.46 o 
  12   4   3       72.62      111.93     37.03 o 
 -12   5   3      105.95       98.84     28.81 o 
 -11   5   3       23.51      133.53     33.55 o 
 -10   5   3      277.85      297.37     31.13 o 
  -9   5   3      166.84      225.02     42.57 o 
  -8   5   3      120.41      205.92     37.22 o 
  -7   5   3      372.19      389.25     38.05 o 
  -6   5   3       20.80       86.55     41.86 o 
  -5   5   3      182.51      254.00     39.93 o 
  -4   5   3      472.11      507.44     49.54 o 
  -3   5   3     2796.68     2243.76     55.66 o 
  -2   5   3      209.06      232.44     61.49 o 
  -1   5   3       20.07      -30.59     69.07 o 
   0   5   3     6648.34     6400.01    114.51 o 
   1   5   3      350.14      232.98     60.22 o 
   2   5   3       61.40      152.52     54.94 o 
   3   5   3       86.75        6.23     56.68 o 
   4   5   3      313.59      202.78     44.81 o 
   5   5   3      944.97      927.63     42.20 o 
   6   5   3     3440.52     2985.73     44.81 o 
   7   5   3       94.46       90.92     37.27 o 
   8   5   3      193.25      190.49     52.78 o 
   9   5   3       13.71       65.61     68.74 o 
  10   5   3      143.57      242.08     29.94 o 
  11   5   3       37.23       73.37     62.76 o 
  12   5   3       30.31       58.57     31.84 o 
 -12   6   3        4.41       50.33     28.77 o 
 -11   6   3      245.42      188.18     30.23 o 
 -10   6   3      226.17      256.04     31.97 o 
  -9   6   3      133.72      190.11     30.08 o 
  -8   6   3        1.25       76.71     34.81 o 
  -7   6   3     1173.64     1242.19     39.42 o 
  -6   6   3     1689.98     1638.68     43.71 o 
  -5   6   3     1689.45     1638.39     44.00 o 
  -4   6   3       90.62       53.85     42.11 o 
  -3   6   3     1221.69     1336.58     53.52 o 
  -2   6   3     1193.84      994.04     64.08 o 
  -1   6   3      198.50      185.92     62.59 o 
   0   6   3     1224.90     1089.63     66.76 o 
   1   6   3      785.20      687.96     54.83 o 
   2   6   3     1250.21     1074.19     57.95 o 
   3   6   3      478.53      355.53     68.78 o 
   4   6   3        7.60       45.04     58.90 o 
   5   6   3       86.08       47.53     39.95 o 
   6   6   3      467.08      516.25     39.69 o 
   7   6   3     1351.75     1280.09     43.11 o 
   8   6   3       22.51       75.35     34.41 o 
   9   6   3       68.58      109.53     35.10 o 
  10   6   3        5.23       53.66     32.18 o 
  11   6   3      218.78      258.92     31.69 o 
  12   6   3      127.16      142.67     34.57 o 
 -12   7   3      113.94      138.40     32.69 o 
 -11   7   3        2.43       23.91     27.88 o 
 -10   7   3      303.94      358.55     33.07 o 
  -9   7   3      116.89      137.15     31.98 o 
  -8   7   3      632.18      747.72     33.41 o 
  -7   7   3      840.25      935.50     38.59 o 
  -6   7   3      548.28      373.02     39.29 o 
  -5   7   3      505.51      585.30     46.40 o 
  -4   7   3      452.34      326.38     43.63 o 
  -3   7   3       15.33       16.87     55.11 o 
  -2   7   3     1190.16     1241.55     66.15 o 
  -1   7   3     3366.18     3111.19     63.22 o 
   0   7   3      287.04      334.44     52.98 o 
   1   7   3     1131.18     1156.15     52.58 o 
   2   7   3      490.58      469.26     54.01 o 
   3   7   3     2265.12     2287.08     58.90 o 
   4   7   3        7.93       -8.64     53.40 o 
   5   7   3     1579.61     1669.21     45.38 o 
   6   7   3      789.90      733.50     55.13 o 
   7   7   3      135.63      120.94     42.64 o 
   8   7   3      328.06      365.06     36.30 o 
   9   7   3       12.55       46.54     43.64 o 
  10   7   3      302.95      297.05     34.38 o 
  11   7   3        3.63      104.33     29.25 o 
  12   7   3       51.93       -7.91     36.38 o 
 -12   8   3       86.72       95.79     38.49 o 
 -11   8   3       99.42       95.11     38.67 o 
 -10   8   3       51.72      107.48     47.03 o 
  -9   8   3       75.73       72.20     33.63 o 
  -8   8   3        2.68       25.12     33.45 o 
  -7   8   3      410.33      432.79     37.54 o 
  -6   8   3      112.42      153.23     38.86 o 
  -5   8   3      117.63      166.17     40.95 o 
  -4   8   3     1009.83      897.75     52.55 o 
  -3   8   3     1619.14     1654.88     60.02 o 
  -2   8   3     1590.23     1342.08     59.37 o 
  -1   8   3     1204.97     1319.69     68.14 o 
   0   8   3      248.35      363.62     55.45 o 
   1   8   3      120.51      182.88     46.43 o 
   2   8   3     3489.28     2956.71     51.59 o 
   3   8   3      453.10      404.97     51.56 o 
   4   8   3      308.53      264.30    111.37 o 
   5   8   3      274.91      227.84     42.43 o 
   6   8   3      787.00      662.73     44.38 o 
   7   8   3       41.39       47.99     34.45 o 
   8   8   3       23.02       56.89     34.94 o 
   9   8   3      201.46      217.38     35.25 o 
  10   8   3        4.10       -8.15     37.30 o 
  11   8   3       22.90       15.22     30.82 o 
  12   8   3        4.70       60.00     36.09 o 
 -12   9   3       42.45       46.98     31.80 o 
 -11   9   3      187.44      216.60     35.00 o 
 -10   9   3      157.14      204.15     35.56 o 
  -9   9   3      497.62      515.33     54.73 o 
  -8   9   3       81.23       98.94     36.83 o 
  -7   9   3     3223.22     3230.09     52.02 o 
  -6   9   3      201.58      214.33     39.51 o 
  -5   9   3      795.22      688.87     46.92 o 
  -4   9   3     2375.76     2326.19    110.46 o 
  -3   9   3     3166.05     2762.20     57.20 o 
  -2   9   3        8.68       27.61     55.62 o 
  -1   9   3      736.04      612.52     54.42 o 
   0   9   3     2304.97     2287.33     57.40 o 
   1   9   3       67.94       55.84     43.51 o 
   2   9   3     1348.55     1210.75     51.52 o 
   3   9   3     2460.60     2350.74     49.40 o 
   4   9   3     3151.08     2703.65     90.99 o 
   5   9   3       23.70       -2.24     41.59 o 
   6   9   3      582.74      565.36     37.62 o 
   7   9   3      581.47      570.19     36.28 o 
   8   9   3      404.76      453.48     37.64 o 
   9   9   3      141.11      155.34     30.87 o 
  10   9   3       71.86       69.51     57.41 o 
  11   9   3       81.09      123.69     29.83 o 
  12   9   3       64.89      164.21     60.32 o 
 -12  10   3       35.94       56.36     29.89 o 
 -11  10   3       37.38       18.31     31.44 o 
 -10  10   3      565.67      632.69     41.29 o 
  -9  10   3      118.00      169.67     47.08 o 
  -8  10   3     1992.56     2067.47     45.93 o 
  -7  10   3       57.95       29.94     39.54 o 
  -6  10   3     1426.48     1318.67     45.10 o 
  -5  10   3      121.83      112.00     43.03 o 
  -4  10   3     7172.02     6696.00    120.22 o 
  -3  10   3       15.92        1.07     57.19 o 
  -2  10   3     3327.72     3264.17     60.88 o 
  -1  10   3     4224.06     4252.66     58.10 o 
   0  10   3      397.66      456.82     47.45 o 
   1  10   3     4913.30     5010.78     49.24 o 
   2  10   3        0.43       -0.23     43.27 o 
   3  10   3     1590.66     1664.76     48.47 o 
   4  10   3      369.20      271.24     40.72 o 
   5  10   3      622.87      764.15     68.73 o 
   6  10   3      549.45      470.43     39.28 o 
   7  10   3      966.21      866.82     39.22 o 
   8  10   3     2180.14     2306.00     60.41 o 
   9  10   3        5.48       65.25     56.12 o 
  10  10   3      618.06      606.71     58.21 o 
  11  10   3       49.54       50.84     38.77 o 
  12  10   3       18.09      -22.27     35.72 o 
 -12  11   3        6.19       31.66     43.68 o 
 -11  11   3      173.36      245.98     40.39 o 
 -10  11   3       85.54       54.30     35.80 o 
  -9  11   3      490.61      481.40     39.57 o 
  -8  11   3      852.40      942.40     48.95 o 
  -7  11   3     1389.45     1457.25     76.31 o 
  -6  11   3      702.91      687.65     44.75 o 
  -5  11   3      735.85      745.61     47.32 o 
  -4  11   3      111.48      103.46     58.72 o 
  -3  11   3     4651.57     4258.11     55.98 o 
  -2  11   3     4196.04     3638.72    124.90 o 
  -1  11   3      851.25      700.18     47.27 o 
   0  11   3     1250.89     1027.72     46.70 o 
   1  11   3     3135.52     2652.67     47.41 o 
   2  11   3     5469.99     4869.90     69.60 o 
   3  11   3     4651.09     3942.39     46.73 o 
   4  11   3     2468.55     2266.92     41.94 o 
   5  11   3      183.21      146.09     36.23 o 
   6  11   3      724.62      672.41     36.77 o 
   7  11   3     1373.39     1478.86     41.97 o 
   8  11   3     1196.96     1088.81     34.24 o 
   9  11   3      496.47      492.38     47.65 o 
  10  11   3       15.71       37.02     48.16 o 
  11  11   3        0.86       -1.38     62.61 o 
 -12  12   3       40.96      139.68     34.15 o 
 -11  12   3      207.75      172.25     61.34 o 
 -10  12   3       14.07       39.70     38.68 o 
  -9  12   3     2053.29     2088.24     42.80 o 
  -8  12   3      192.08      207.79     37.56 o 
  -7  12   3      499.45      555.91     43.48 o 
  -6  12   3      137.49      200.57     47.74 o 
  -5  12   3       48.54      102.01    100.49 o 
  -4  12   3      549.04      513.64     68.60 o 
  -3  12   3     2578.86     2261.90     71.31 o 
  -2  12   3        9.56        2.08     65.16 o 
  -1  12   3     3751.82     3426.82     61.13 o 
   0  12   3      709.79      626.85     42.17 o 
   1  12   3      538.56      613.89     39.51 o 
   2  12   3      199.04      112.25     36.54 o 
   3  12   3      279.44      274.45     39.84 o 
   4  12   3      840.59      743.42     44.45 o 
   5  12   3        3.49       48.71     35.27 o 
   6  12   3      536.66      415.60     32.17 o 
   7  12   3      488.18      526.55     47.53 o 
   8  12   3      371.55      413.28     33.04 o 
   9  12   3     3068.52     3101.15     80.20 o 
  10  12   3        0.65       15.47     33.92 o 
  11  12   3      585.25      521.33     34.49 o 
 -11  13   3      154.56      104.60     35.57 o 
 -10  13   3        2.19       24.41     34.16 o 
  -9  13   3      449.80      493.84     41.11 o 
  -8  13   3      867.33     1001.47     38.58 o 
  -7  13   3      275.91      251.93     39.87 o 
  -6  13   3      812.95      681.53     45.05 o 
  -5  13   3       85.07      124.29     50.08 o 
  -4  13   3     2079.94     1933.78     47.50 o 
  -3  13   3      440.54      317.91     52.03 o 
  -2  13   3      877.91      759.90     50.11 o 
  -1  13   3     1817.78     1934.83     46.80 o 
   0  13   3     3688.09     3615.16     45.85 o 
   1  13   3     4980.62     4896.15     47.12 o 
   2  13   3      792.89      780.17     38.48 o 
   3  13   3      755.98      729.22     40.35 o 
   4  13   3       54.57      136.99     40.39 o 
   5  13   3      128.94      152.25     38.15 o 
   6  13   3        2.69       -0.54     28.63 o 
   7  13   3      235.70      236.12     31.06 o 
   8  13   3       81.70      237.93     43.72 o 
   9  13   3      591.42      565.63     37.67 o 
  10  13   3        0.79      -31.80     31.80 o 
  11  13   3      125.28      166.34     46.58 o 
 -11  14   3      170.96      166.23     43.53 o 
 -10  14   3      486.18      496.97     34.53 o 
  -9  14   3        3.70       18.03     34.48 o 
  -8  14   3      172.24      274.57     35.48 o 
  -7  14   3      288.84      335.94     37.84 o 
  -6  14   3      334.48      385.05     38.47 o 
  -5  14   3       98.78      106.75     45.37 o 
  -4  14   3      639.05      703.69     44.85 o 
  -3  14   3     1204.12     1111.63     50.98 o 
  -2  14   3        1.47       43.56     47.09 o 
  -1  14   3     3073.33     2853.21     44.73 o 
   0  14   3      177.13      222.17     41.65 o 
   1  14   3     3732.47     3415.48     52.55 o 
   2  14   3       64.57       57.42     41.21 o 
   3  14   3     5210.77     4778.93     50.35 o 
   4  14   3      114.89      132.67     40.76 o 
   5  14   3      830.06      807.07     41.48 o 
   6  14   3      187.80      265.37     30.89 o 
   7  14   3      116.45      130.34     30.95 o 
   8  14   3      276.52      339.14     31.48 o 
   9  14   3       29.86      123.42     47.40 o 
  10  14   3      427.46      346.98     33.17 o 
  11  14   3        1.86       26.20     28.18 o 
 -11  15   3      297.94      248.94     38.47 o 
 -10  15   3       39.11        8.44     33.83 o 
  -9  15   3     2499.01     2410.51     39.67 o 
  -8  15   3      741.51      801.69     33.96 o 
  -7  15   3       31.18      103.54     34.84 o 
  -6  15   3      617.09      649.61     41.27 o 
  -5  15   3      126.92      123.07     48.19 o 
  -4  15   3        0.66       73.06     57.34 o 
  -3  15   3     1567.51     1422.89     55.98 o 
  -2  15   3       50.89       94.25     48.94 o 
  -1  15   3      512.66      472.63     42.07 o 
   0  15   3     1122.66     1227.33     43.47 o 
   1  15   3        8.38        8.53     40.28 o 
   2  15   3      133.82      166.04     39.21 o 
   3  15   3      305.96      305.70     40.48 o 
   4  15   3      480.76      526.49     38.53 o 
   5  15   3        7.43       17.35     38.46 o 
   6  15   3      483.91      461.13     30.13 o 
   7  15   3       84.93      134.19     31.64 o 
   8  15   3       14.35      112.41     28.63 o 
   9  15   3      883.69      821.02     29.32 o 
  10  15   3       17.66       76.47     26.72 o 
  11  15   3       52.92       69.93     49.29 o 
 -11  16   3       82.70       49.44     33.67 o 
 -10  16   3      392.97      357.91     35.90 o 
  -9  16   3      105.51      154.29     37.59 o 
  -8  16   3      329.87      364.47     36.59 o 
  -7  16   3      385.32      424.85     36.81 o 
  -6  16   3      139.20      200.92     40.02 o 
  -5  16   3       22.17       79.23     46.14 o 
  -4  16   3      113.98      174.06     54.00 o 
  -3  16   3     1592.45     1629.05     45.65 o 
  -2  16   3        2.21       30.82     39.99 o 
  -1  16   3     2937.28     2784.96     42.54 o 
   0  16   3     1664.18     1611.07     40.85 o 
   1  16   3     1215.75     1110.46     67.19 o 
   2  16   3      631.38      618.24     35.35 o 
   3  16   3      121.34      221.16     45.27 o 
   4  16   3      109.94      113.35     40.60 o 
   5  16   3       42.84       63.27     36.85 o 
   6  16   3      116.20      107.91     45.90 o 
   7  16   3      152.86      198.58     40.07 o 
   8  16   3      681.92      664.15     28.64 o 
   9  16   3       68.53      162.96     28.94 o 
  10  16   3      191.78      192.26     30.81 o 
  11  16   3      145.65       86.77     47.85 o 
 -11  17   3       34.69       70.94     32.24 o 
 -10  17   3      124.99      135.96     33.49 o 
  -9  17   3      110.04      136.15     33.87 o 
  -8  17   3      431.00      440.76     40.06 o 
  -7  17   3       64.09       52.88     39.53 o 
  -6  17   3       45.54       92.03     52.57 o 
  -5  17   3      139.91      150.90     51.00 o 
  -4  17   3      408.93      409.49     44.74 o 
  -3  17   3      678.12      616.51     44.52 o 
  -2  17   3      109.02      110.83     41.93 o 
  -1  17   3     5269.00     5379.44     47.69 o 
   0  17   3       21.08       59.28     38.77 o 
   1  17   3     6049.15     5984.10     54.59 o 
   2  17   3       53.10       63.57     35.51 o 
   3  17   3     1074.30      960.52     46.35 o 
   4  17   3      215.52      271.85     44.02 o 
   5  17   3       22.41       71.05     35.81 o 
   6  17   3        4.52       91.55     70.88 o 
   7  17   3      224.64      220.41     31.01 o 
   8  17   3      666.06      704.14     50.52 o 
   9  17   3      135.62      121.58     35.21 o 
  10  17   3      109.37      115.94     28.20 o 
  11  17   3       37.44       -9.82     29.27 o 
 -11  18   3      123.17       79.41     31.42 o 
 -10  18   3       17.31       53.56     31.57 o 
  -9  18   3      872.31      858.89     41.72 o 
  -8  18   3       50.74       88.58     39.86 o 
  -7  18   3      375.86      380.21     46.98 o 
  -6  18   3        6.45       -7.50     39.37 o 
  -5  18   3       19.93      117.66     43.48 o 
  -4  18   3      188.17      124.57     41.61 o 
  -3  18   3      560.43      461.18     52.88 o 
  -2  18   3      943.01      854.37     38.48 o 
  -1  18   3      908.37      859.16     42.32 o 
   0  18   3      716.51      754.96     40.02 o 
   1  18   3      490.56      530.21     36.61 o 
   2  18   3       28.17       28.47     36.82 o 
   3  18   3       29.56       91.34     37.63 o 
   4  18   3       51.98       23.76     38.72 o 
   5  18   3        3.23      -38.06     38.06 o 
   6  18   3      194.94      212.07     36.16 o 
   7  18   3      228.98      303.82     34.03 o 
   8  18   3      236.28      287.48     46.57 o 
   9  18   3      905.12      845.00     32.98 o 
  10  18   3      101.50      111.66     34.91 o 
 -10  19   3      383.23      350.31     35.22 o 
  -9  19   3        1.36      -30.16     43.47 o 
  -8  19   3      977.09     1020.06    146.82 o 
  -7  19   3      536.87      426.62     49.21 o 
  -6  19   3      109.00      109.09     39.60 o 
  -5  19   3       65.67       84.08     42.33 o 
  -4  19   3        4.66        2.06     50.42 o 
  -3  19   3        0.10       11.19     39.85 o 
  -2  19   3     1210.14     1167.36     40.83 o 
  -1  19   3       54.63      140.35     37.44 o 
   0  19   3      981.73     1026.03     37.72 o 
   1  19   3      373.85      401.31     39.42 o 
   2  19   3     2681.67     2533.95     39.24 o 
   3  19   3      235.48      238.92     39.01 o 
   4  19   3      909.73      903.57     37.39 o 
   5  19   3        5.51       37.49     38.17 o 
   6  19   3      280.02      328.76     34.49 o 
   7  19   3       88.24      114.37     31.80 o 
   8  19   3      836.45      840.73     49.46 o 
   9  19   3       15.02      146.85     94.40 o 
  10  19   3       53.58       69.15     29.08 o 
 -10  20   3      126.05      140.78     37.75 o 
  -9  20   3      163.00      228.99     46.94 o 
  -8  20   3      380.65      408.93     37.65 o 
  -7  20   3      860.37      813.18     38.35 o 
  -6  20   3      240.44      218.96     41.99 o 
  -5  20   3      484.88      458.01     39.49 o 
  -4  20   3      750.39      727.56     60.69 o 
  -3  20   3       53.43       98.49     39.49 o 
  -2  20   3      308.07      292.77     35.50 o 
  -1  20   3      229.25      268.15     37.37 o 
   0  20   3        8.65       56.70     36.69 o 
   1  20   3      223.43      260.73     35.30 o 
   2  20   3      159.02      159.69     32.69 o 
   3  20   3        2.78      117.58     42.78 o 
   4  20   3       46.42        4.79     38.19 o 
   5  20   3      195.41      328.30     49.23 o 
   6  20   3      140.64      174.12     40.05 o 
   7  20   3      729.85      825.74     29.63 o 
   8  20   3      613.42      644.76     42.50 o 
   9  20   3       29.58       70.16     32.12 o 
  10  20   3      280.79      292.49     60.80 o 
 -10  21   3       86.33      102.14     50.80 o 
  -9  21   3        1.41       63.26     83.90 o 
  -8  21   3      141.51      239.54     35.31 o 
  -7  21   3     1085.96      989.81     42.84 o 
  -6  21   3       93.66       62.45     40.35 o 
  -5  21   3     1006.19     1101.96    115.36 o 
  -4  21   3       13.26      158.25     65.03 o 
  -3  21   3     1366.40     1283.29     56.91 o 
  -2  21   3        3.66       22.36     36.20 o 
  -1  21   3     1259.96     1222.13     36.49 o 
   0  21   3      206.96      240.61     34.48 o 
   1  21   3     1216.10     1252.41     33.78 o 
   2  21   3      103.81      133.71     32.83 o 
   3  21   3     1385.85     1315.46     42.67 o 
   4  21   3      537.77      556.47     36.81 o 
   5  21   3      199.63      266.98     36.61 o 
   6  21   3      494.27      458.30     66.02 o 
   7  21   3       19.03       43.98     31.90 o 
   8  21   3      332.86      356.05     31.90 o 
   9  21   3       35.89       50.89     27.25 o 
  10  21   3       71.91      155.58     37.95 o 
 -10  22   3        1.87       45.79     66.49 o 
  -9  22   3       13.42      -12.34     61.33 o 
  -8  22   3       26.48        0.12     34.68 o 
  -7  22   3        5.70       77.41     39.10 o 
  -6  22   3       88.56      193.74     68.21 o 
  -5  22   3       54.62      172.72     37.87 o 
  -4  22   3      697.11      687.62     43.97 o 
  -3  22   3     1734.72     1736.83     43.30 o 
  -2  22   3     1061.89     1128.05     40.24 o 
  -1  22   3      737.69      742.76     39.76 o 
   0  22   3       26.31      123.15     35.63 o 
   1  22   3      100.42      132.21     31.84 o 
   2  22   3     1083.47     1060.21     34.10 o 
   3  22   3        1.05       18.00     36.50 o 
   4  22   3     1387.14     1303.48     47.26 o 
   5  22   3       28.27      156.25     35.84 o 
   6  22   3     1113.82     1120.30     36.80 o 
   7  22   3        0.37       23.41     54.76 o 
   8  22   3       27.44       80.02     30.73 o 
   9  22   3       30.79       73.41     57.66 o 
  -9  23   3      241.89      151.98     60.60 o 
  -8  23   3      267.06      205.41     34.72 o 
  -7  23   3      988.59      911.20     95.98 o 
  -6  23   3      616.61      691.06     55.02 o 
  -5  23   3      826.37      844.35     42.98 o 
  -4  23   3      127.25      178.16     38.84 o 
  -3  23   3     1298.05     1417.21     38.87 o 
  -2  23   3       22.89       51.25     34.28 o 
  -1  23   3     2440.71     2329.07     39.70 o 
   0  23   3     1313.39     1188.42     34.72 o 
   1  23   3      749.88      833.14     34.31 o 
   2  23   3      437.22      448.08     31.49 o 
   3  23   3       30.58       47.33     37.72 o 
   4  23   3      391.95      407.68     37.54 o 
   5  23   3      294.90      311.40     35.33 o 
   6  23   3      389.24      369.57     38.10 o 
   7  23   3       46.60       43.56     33.14 o 
   8  23   3       24.40      121.69     33.51 o 
   9  23   3       76.42       60.70     30.44 o 
  -9  24   3       48.30      130.03     33.89 o 
  -8  24   3      153.02      144.37     80.55 o 
  -7  24   3      168.93      149.24     60.22 o 
  -6  24   3     1697.10     1653.61    107.20 o 
  -5  24   3      180.32      258.81     36.62 o 
  -4  24   3     1808.33     1768.80     72.25 o 
  -3  24   3       54.45       53.45     39.41 o 
  -2  24   3     1589.49     1606.86     38.39 o 
  -1  24   3      725.84      781.50     39.79 o 
   0  24   3      820.85      896.18     35.38 o 
   1  24   3     2503.12     2486.90     38.71 o 
   2  24   3      232.65      267.70     29.19 o 
   3  24   3      331.30      397.37     35.42 o 
   4  24   3      138.19      172.25     35.19 o 
   5  24   3        7.42       64.39     66.76 o 
   6  24   3      563.19      587.03     35.09 o 
   7  24   3      230.78      258.94     36.38 o 
   8  24   3      120.84       51.12     31.06 o 
   9  24   3        0.22        2.67     26.84 o 
  -9  25   3       45.94       36.70     36.66 o 
  -8  25   3        7.02       73.63     37.11 o 
  -7  25   3      107.99       46.86     37.90 o 
  -6  25   3       25.25       76.05     39.61 o 
  -5  25   3      505.42      476.50     37.50 o 
  -4  25   3      126.82      169.61     36.92 o 
  -3  25   3       22.79       42.91     38.83 o 
  -2  25   3      133.80      240.35     38.12 o 
  -1  25   3      128.62      139.29     32.04 o 
   0  25   3      477.57      533.58     33.36 o 
   1  25   3        6.61      129.99     31.82 o 
   2  25   3      381.55      415.27     30.83 o 
   3  25   3      672.35      694.99     36.12 o 
   4  25   3     1374.52     1384.67     37.70 o 
   5  25   3      227.52      250.67     58.03 o 
   6  25   3     1393.56     1406.36     39.02 o 
   7  25   3      320.23      343.36     30.07 o 
   8  25   3       19.36       97.37     30.73 o 
  -8  26   3        8.71       15.34     56.61 o 
  -7  26   3      490.42      527.34     71.91 o 
  -6  26   3      150.43      139.06     35.50 o 
  -5  26   3      303.92      313.13     65.16 o 
  -4  26   3       56.57      129.39     40.71 o 
  -3  26   3      442.01      460.05     37.66 o 
  -2  26   3        1.92       78.91     68.37 o 
  -1  26   3      337.44      381.15     33.55 o 
   0  26   3      470.68      556.74     32.89 o 
   1  26   3        2.20       31.87     43.40 o 
   2  26   3        0.02       52.75     40.21 o 
   3  26   3       61.76       60.12     35.51 o 
   4  26   3        9.59       10.43     36.09 o 
   5  26   3      389.93      422.83     37.99 o 
   6  26   3      189.69      115.64     33.08 o 
   7  26   3      258.08      263.81     50.25 o 
   8  26   3       67.71      100.89     28.96 o 
  -8  27   3       38.14      113.12     62.45 o 
  -7  27   3        0.57       66.86     78.57 o 
  -6  27   3      259.07      191.02     36.19 o 
  -5  27   3        9.11       65.72     35.70 o 
  -4  27   3      410.77      395.68     46.58 o 
  -3  27   3        1.77       22.26     37.63 o 
  -2  27   3       50.18      102.47     33.76 o 
  -1  27   3     2332.67     2476.15     36.80 o 
   0  27   3       99.10      163.10     33.07 o 
   1  27   3     2504.06     2527.20     34.52 o 
   2  27   3       23.71       -1.74     30.50 o 
   3  27   3       81.88      136.57     33.47 o 
   4  27   3       34.61       78.11     36.81 o 
   5  27   3      289.54      358.94     40.53 o 
   6  27   3       27.58       20.74     31.10 o 
   7  27   3      407.02      370.27     33.50 o 
   8  27   3       37.12       74.68     32.61 o 
  -8  28   3      161.59      108.89     34.05 o 
  -7  28   3      238.41      215.62     88.67 o 
  -6  28   3       20.86       89.00     34.72 o 
  -5  28   3      217.21      275.62     76.12 o 
  -4  28   3        5.65       23.31     40.12 o 
  -3  28   3      120.80      145.08     36.14 o 
  -2  28   3      225.41      222.90     33.85 o 
  -1  28   3      333.62      316.69     32.66 o 
   0  28   3        0.09       37.11     29.47 o 
   1  28   3       74.15      110.19     36.91 o 
   2  28   3       19.27       42.25     31.22 o 
   3  28   3      204.34      219.22     34.31 o 
   4  28   3      251.17      227.71     34.45 o 
   5  28   3      312.71      387.67     47.66 o 
   6  28   3      180.32      223.34     33.21 o 
   7  28   3        3.73       74.38     34.93 o 
  -7  29   3      249.15      173.15     37.14 o 
  -6  29   3        4.96       -0.49     75.05 o 
  -5  29   3      655.54      664.05    129.76 o 
  -4  29   3        0.25      148.02     45.31 o 
  -3  29   3      211.66      276.85     68.92 o 
  -2  29   3       14.46      -34.08     34.08 o 
  -1  29   3      183.99      191.07     34.91 o 
   0  29   3      510.39      617.71     53.04 o 
   1  29   3       23.06       86.07     28.46 o 
   2  29   3       67.69       51.70     28.15 o 
   3  29   3       15.86       78.73     32.75 o 
   4  29   3       42.26       65.98     33.73 o 
   5  29   3       83.69       54.83     35.62 o 
   6  29   3        9.39       64.55     32.35 o 
   7  29   3       26.43       76.42     42.65 o 
  -7  30   3        2.33       -0.19     44.87 o 
  -6  30   3       22.22       54.16     35.18 o 
  -5  30   3       80.96      171.10     38.66 o 
  -4  30   3      135.36      179.00     37.44 o 
  -3  30   3       29.88       99.68     36.02 o 
  -2  30   3        5.20       89.19     34.37 o 
  -1  30   3      348.93      377.79     34.23 o 
   0  30   3      441.86      469.51     31.35 o 
   1  30   3      190.36      160.88     31.48 o 
   2  30   3      326.33      344.33     31.67 o 
   3  30   3       21.74      105.56     30.88 o 
   4  30   3      161.23      205.84     36.42 o 
   5  30   3      255.90      156.87     70.06 o 
   6  30   3       26.14       77.88     35.19 o 
  -6  31   3      200.85      177.50     34.52 o 
  -5  31   3       62.64      165.40     75.26 o 
  -4  31   3      199.10      194.17     62.61 o 
  -3  31   3       38.99       86.44     35.08 o 
  -2  31   3      218.19      310.26     34.46 o 
  -1  31   3      166.71      126.66     31.91 o 
   0  31   3      136.31      121.16     30.89 o 
   1  31   3      346.29      426.55     28.41 o 
   2  31   3        6.94       32.49     31.29 o 
   3  31   3      178.35      238.14     55.79 o 
   4  31   3        4.31       64.02     46.20 o 
   5  31   3      185.08      175.15     40.45 o 
   6  31   3       29.66       55.59     33.40 o 
  -6  32   3        6.26       52.36     34.33 o 
  -5  32   3      103.64       51.14     38.48 o 
  -4  32   3       45.07       58.60     35.83 o 
  -3  32   3       88.04       84.08     40.97 o 
  -2  32   3      215.42      195.06     37.68 o 
  -1  32   3      190.68      200.77     28.74 o 
   0  32   3     1363.34     1327.90     48.22 o 
   1  32   3       11.40       69.96     30.94 o 
   2  32   3       60.81       47.47     26.95 o 
   3  32   3       34.34       55.78     34.92 o 
   4  32   3       16.53       37.48     40.40 o 
   5  32   3       28.12       49.74     32.43 o 
  -5  33   3       19.41       41.68     37.11 o 
  -4  33   3       67.59      155.96     40.21 o 
  -3  33   3       50.23       37.39     31.71 o 
  -2  33   3      376.05      398.27     32.35 o 
  -1  33   3      249.64      239.62     31.49 o 
   0  33   3      218.21      231.86     30.58 o 
   1  33   3      281.01      250.04     28.09 o 
   2  33   3      377.45      413.44     31.33 o 
   3  33   3      150.82      113.59     32.91 o 
   4  33   3      205.72      229.06     62.82 o 
  -4  34   3      224.75      213.25     40.62 o 
  -3  34   3        8.73       50.31     31.26 o 
  -2  34   3      100.82       91.95     50.05 o 
  -1  34   3        4.66       86.09     32.88 o 
   0  34   3      227.94      219.45     28.11 o 
   1  34   3        0.05       29.29     30.49 o 
   2  34   3        0.39       45.68     46.53 o 
   3  34   3        0.75       22.73     51.50 o 
   4  34   3       20.64      113.36     32.82 o 
  -3  35   3      275.63      237.32     35.28 o 
  -2  35   3       67.46       77.44     32.58 o 
  -1  35   3       87.43      105.58     32.79 o 
   0  35   3      313.46      310.54     37.14 o 
   1  35   3      128.99       63.82     29.93 o 
   2  35   3      166.41      162.30     30.46 o 
   0  36   3      138.16      118.52     32.12 o 
 -12   0   4      131.75       82.21     51.66 o 
 -10   0   4        5.74       90.68     45.67 o 
  -8   0   4      162.29      198.74     69.72 o 
  -6   0   4       20.25       28.25     53.09 o 
  -4   0   4      262.87      230.76     62.68 o 
  -2   0   4      338.03      402.05     77.32 o 
   0   0   4    28795.58    28542.91    175.45 o 
   4   0   4       37.33       70.15     69.80 o 
   6   0   4       76.56       95.42     75.22 o 
   8   0   4       99.79       87.34     54.50 o 
  10   0   4      175.70      164.10     64.39 o 
  12   0   4       34.25      106.68     61.29 o 
 -12   1   4      259.83      225.62     31.16 o 
 -11   1   4        4.70       28.81     31.52 o 
 -10   1   4      683.89      688.29     31.74 o 
  -9   1   4       30.77      108.54     32.41 o 
  -8   1   4      463.12      496.26     36.84 o 
  -7   1   4      108.66      132.67     37.62 o 
  -6   1   4      930.89      959.94     38.70 o 
  -5   1   4     2134.01     2023.08     41.73 o 
  -4   1   4       51.46      126.72     46.34 o 
  -3   1   4      978.72      843.51     49.66 o 
  -2   1   4        1.24       57.50     53.26 o 
  -1   1   4     2786.34     3230.18     52.51 o 
   0   1   4      110.01       87.38     75.65 o 
   2   1   4     2235.70     1995.55     83.99 o 
   3   1   4     1923.46     1665.90     58.23 o 
   4   1   4     1172.68     1151.01     64.56 o 
   5   1   4      508.55      575.59     47.42 o 
   6   1   4      350.12      389.18     64.95 o 
   7   1   4      782.25      748.09     42.42 o 
   8   1   4      355.66      372.48     59.10 o 
   9   1   4       68.12       55.59     50.29 o 
  10   1   4      210.00      344.42     40.83 o 
  11   1   4        0.09       31.78     35.41 o 
  12   1   4       19.90       25.54     46.81 o 
 -12   2   4       86.14      116.68     37.01 o 
 -11   2   4      280.05      300.57     33.56 o 
 -10   2   4     1109.95     1089.43     33.79 o 
  -9   2   4      646.48      758.98     35.25 o 
  -8   2   4     2764.19     2814.97     40.42 o 
  -7   2   4      558.06      630.37     38.99 o 
  -6   2   4     3378.92     3376.89     40.84 o 
  -5   2   4       11.79       52.44     40.89 o 
  -4   2   4     2106.40     2127.78     47.93 o 
  -3   2   4      212.31      237.76     49.04 o 
  -2   2   4    13429.60    12637.46     70.05 o 
  -1   2   4     1197.74      946.47     66.12 o 
   0   2   4    24473.67    25120.29    161.78 o 
   1   2   4     2207.77     1702.67     91.38 o 
   2   2   4      473.32      587.39     97.48 o 
   3   2   4      606.71      550.16     94.47 o 
   4   2   4      115.46      111.86     68.99 o 
   5   2   4     4686.02     4383.74     53.03 o 
   6   2   4      287.56      306.09     61.29 o 
   7   2   4      585.35      597.80     53.58 o 
   8   2   4     1488.37     1427.35     71.95 o 
   9   2   4      386.61      444.54     52.65 o 
  10   2   4     2281.66     2325.90     41.88 o 
  11   2   4      111.24       57.56     91.03 o 
  12   2   4      863.48      656.52     46.75 o 
 -12   3   4      797.78      683.75     33.66 o 
 -11   3   4      302.33      377.63     30.35 o 
 -10   3   4      907.78      891.41     40.52 o 
  -9   3   4      187.46      228.89     32.09 o 
  -8   3   4      175.63      238.66     34.63 o 
  -7   3   4       32.57      109.00     36.59 o 
  -6   3   4       45.01       55.87     39.26 o 
  -5   3   4     1129.04     1038.91     40.56 o 
  -4   3   4      450.00      581.76     43.76 o 
  -3   3   4     1065.97      937.70     51.43 o 
  -2   3   4    13748.16    13183.97    118.67 o 
  -1   3   4     1773.96     1604.63     57.34 o 
   1   3   4     2278.54     2341.41     71.11 o 
   2   3   4    20370.34    18201.21    132.04 o 
   3   3   4     1158.66      956.25     75.65 o 
   4   3   4     3796.84     3581.67     70.06 o 
   5   3   4     3378.67     3139.64     54.19 o 
   6   3   4     4131.53     3906.56     65.90 o 
   7   3   4      348.19      361.07     51.28 o 
   8   3   4      842.84      780.19     46.00 o 
   9   3   4      349.17      369.58     73.89 o 
  10   3   4      151.47      129.17     37.10 o 
  11   3   4       25.31       33.54     71.69 o 
  12   3   4        7.97        0.49     73.07 o 
 -12   4   4       15.35       11.88     29.77 o 
 -11   4   4      314.35      340.71     30.42 o 
 -10   4   4       35.06       47.85     32.13 o 
  -9   4   4      252.16      318.46     34.73 o 
  -8   4   4     1030.98      990.20     38.37 o 
  -7   4   4     2708.92     2783.26     46.02 o 
  -6   4   4     3721.47     3821.11     66.54 o 
  -5   4   4     9695.01     9139.63     96.74 o 
  -4   4   4     1626.49     1478.10     44.86 o 
  -3   4   4     2935.63     2560.50     46.29 o 
  -2   4   4     2611.39     2465.71     49.92 o 
  -1   4   4     6331.69     6425.52     62.15 o 
   0   4   4       41.31      -21.82    190.32 o 
   1   4   4     1908.21     1998.64     76.23 o 
   2   4   4      714.40      616.27     96.11 o 
   3   4   4       17.12       39.37     73.84 o 
   4   4   4       35.85       52.70     40.21 o 
   5   4   4      665.32      710.20     37.93 o 
   6   4   4      481.30      448.23     43.87 o 
   7   4   4     1702.45     1785.49     52.08 o 
   8   4   4      589.13      702.09     47.04 o 
   9   4   4      484.20      477.96     35.62 o 
  10   4   4      251.89      272.03     42.13 o 
  11   4   4     1204.90     1161.52    167.33 o 
  12   4   4      277.13      228.71     39.87 o 
 -12   5   4        1.62       57.72     28.99 o 
 -11   5   4      637.13      606.20     31.72 o 
 -10   5   4       39.27       40.70     31.41 o 
  -9   5   4      227.72      285.29     31.64 o 
  -8   5   4       87.60      141.16     32.80 o 
  -7   5   4     1064.36     1195.56     52.11 o 
  -6   5   4        9.43       50.72     41.89 o 
  -5   5   4      248.12      281.21     45.08 o 
  -4   5   4      146.93      125.13     40.50 o 
  -3   5   4       23.16       59.25     42.57 o 
  -2   5   4     1292.82     1402.98     54.92 o 
  -1   5   4      364.63      238.11     53.92 o 
   0   5   4        7.61      -15.88     50.63 o 
   1   5   4     1528.22     1178.79     63.11 o 
   2   5   4      439.41      426.65     67.35 o 
   3   5   4     4548.30     4110.29     86.44 o 
   4   5   4       80.40      161.70     62.09 o 
   5   5   4    16260.99    15536.10     57.66 o 
   6   5   4        0.78      123.98     40.87 o 
   7   5   4     2659.12     2628.24     40.76 o 
   8   5   4        0.26       74.34     34.79 o 
   9   5   4      162.47      266.62     40.84 o 
  10   5   4       18.45       29.49     30.20 o 
  11   5   4       79.23      147.45     45.43 o 
  12   5   4       10.51       80.02     37.36 o 
 -12   6   4      195.35      216.88     31.90 o 
 -11   6   4       39.29       37.95     32.43 o 
 -10   6   4      125.97       94.69     29.66 o 
  -9   6   4       62.02      132.72     32.93 o 
  -8   6   4      416.54      451.33     37.82 o 
  -7   6   4     1326.83     1385.97     38.49 o 
  -6   6   4     5537.27     5541.76     71.33 o 
  -5   6   4     5460.61     5583.52     51.71 o 
  -4   6   4     2840.67     2772.93     45.31 o 
  -3   6   4      907.11      867.20     47.21 o 
  -2   6   4       13.74       18.63     48.23 o 
  -1   6   4     2623.10     2336.68     53.18 o 
   0   6   4     1268.36     1123.41     51.60 o 
   1   6   4     1260.89     1305.70     67.14 o 
   2   6   4     1681.81     1669.57     67.18 o 
   3   6   4      201.95      181.93     55.64 o 
   4   6   4      398.34      369.66     92.02 o 
   5   6   4      514.76      547.95     80.99 o 
   6   6   4     1693.84     1683.43     39.80 o 
   7   6   4      156.61      124.77     43.78 o 
   8   6   4      102.00      128.33     36.56 o 
   9   6   4        4.85      -23.38     30.15 o 
  10   6   4      138.77      123.15     31.63 o 
  11   6   4      208.71      173.79     35.54 o 
  12   6   4      233.73      227.40     83.34 o 
 -12   7   4       83.26      107.14     33.89 o 
 -11   7   4      151.88      200.72     34.30 o 
 -10   7   4       49.65       62.04     31.43 o 
  -9   7   4       99.18      129.36     31.63 o 
  -8   7   4      320.50      332.84     34.69 o 
  -7   7   4     1539.24     1480.04     42.69 o 
  -6   7   4      622.11      644.16     38.72 o 
  -5   7   4      223.97      181.77     39.37 o 
  -4   7   4     2351.88     2472.53     44.93 o 
  -3   7   4     1225.88     1042.66     53.33 o 
  -2   7   4     2993.11     2928.06     53.34 o 
  -1   7   4       27.79       90.59     49.51 o 
   0   7   4     4400.73     4683.81     69.85 o 
   1   7   4       38.74       16.83     47.40 o 
   2   7   4       71.90       24.27     47.22 o 
   3   7   4      624.51      565.59     43.69 o 
   4   7   4     1575.46     1559.67     72.72 o 
   5   7   4      248.91      270.98     36.54 o 
   6   7   4     2512.89     2597.56     41.91 o 
   7   7   4      680.71      672.24     39.69 o 
   8   7   4        7.32       -8.33     32.19 o 
   9   7   4       14.38       61.23     30.69 o 
  10   7   4        0.91       17.82     60.28 o 
  11   7   4       78.48       56.64     29.03 o 
 -12   8   4       19.76       32.50     32.89 o 
 -11   8   4       51.61       96.44     35.61 o 
 -10   8   4      120.07      152.05     31.60 o 
  -9   8   4        0.94       35.29     31.92 o 
  -8   8   4      276.75      312.86     37.92 o 
  -7   8   4        4.90       40.17     37.68 o 
  -6   8   4       86.70      135.04     39.33 o 
  -5   8   4      884.76      898.23     41.58 o 
  -4   8   4      945.13      894.20     42.56 o 
  -3   8   4     1966.03     2028.66     60.42 o 
  -2   8   4       74.83      110.73     55.21 o 
  -1   8   4        7.30       69.48     53.85 o 
   0   8   4     2936.10     2950.55     56.87 o 
   1   8   4      273.84      260.77     43.93 o 
   2   8   4       95.46      115.17     43.88 o 
   3   8   4      174.03      185.05     45.71 o 
   4   8   4      109.12      150.17     70.83 o 
   5   8   4        1.60       14.27     40.99 o 
   6   8   4       42.41       95.47     35.88 o 
   7   8   4      434.44      411.82     36.41 o 
   8   8   4      484.58      506.12     34.58 o 
   9   8   4        3.13       34.99     30.24 o 
  10   8   4      108.72      176.50     36.81 o 
  11   8   4        0.40       13.34     30.79 o 
 -12   9   4       63.43       35.75     32.32 o 
 -11   9   4      144.72      114.47     35.67 o 
 -10   9   4       30.30      -10.76     40.67 o 
  -9   9   4      273.78      330.08     32.19 o 
  -8   9   4        4.13       54.80     33.51 o 
  -7   9   4      745.65      724.81     36.84 o 
  -6   9   4     1162.71     1259.96     38.82 o 
  -5   9   4      492.78      499.58     48.25 o 
  -4   9   4     4762.27     4706.03     58.99 o 
  -3   9   4     7049.64     6964.80     65.47 o 
  -2   9   4     7283.42     6852.30     60.58 o 
  -1   9   4      573.52      535.97     50.71 o 
   0   9   4       29.72       57.84     46.49 o 
   1   9   4      550.43      448.54     44.70 o 
   2   9   4     2730.32     2688.80     54.53 o 
   3   9   4    16891.37    16732.22     83.06 o 
   4   9   4     1236.99     1122.73     43.80 o 
   5   9   4     3192.67     3039.47     71.09 o 
   6   9   4        4.25       43.43     36.73 o 
   7   9   4      701.02      688.12     36.31 o 
   8   9   4      370.87      445.36     36.05 o 
   9   9   4      251.18      245.37     72.22 o 
  10   9   4       15.84       -4.24     30.60 o 
  11   9   4       26.42       74.69     29.92 o 
 -12  10   4      274.67      238.16     36.03 o 
 -11  10   4      330.20      262.78     35.36 o 
 -10  10   4       29.62       25.53     48.97 o 
  -9  10   4     1139.77     1214.69     64.05 o 
  -8  10   4       78.75      212.16     36.62 o 
  -7  10   4     1424.89     1648.16     58.96 o 
  -6  10   4      280.77      299.11     44.24 o 
  -5  10   4     9375.60     9408.92     64.43 o 
  -4  10   4      474.84      479.67     79.13 o 
  -3  10   4    25765.62    25840.46     91.66 o 
  -2  10   4     2417.58     2341.33     52.52 o 
  -1  10   4     2582.09     2212.16     50.19 o 
   0  10   4     2356.59     2215.63     49.02 o 
   1  10   4      983.18      915.20     41.52 o 
   2  10   4     5854.35     5453.42     64.88 o 
   3  10   4       11.55       53.01     44.04 o 
   4  10   4     1034.24      966.65     39.58 o 
   5  10   4     1419.26     1438.76     38.88 o 
   6  10   4       21.79       78.04     44.47 o 
   7  10   4      872.86      891.32     35.58 o 
   8  10   4      413.28      598.01     34.15 o 
   9  10   4     1132.48     1146.55     49.53 o 
  10  10   4       78.30       58.89     30.96 o 
  11  10   4      458.11      429.01     59.05 o 
 -12  11   4      385.98      261.72     36.41 o 
 -11  11   4      189.40      140.64     33.37 o 
 -10  11   4      785.72      791.99     41.76 o 
  -9  11   4      262.84      251.81     40.73 o 
  -8  11   4       77.76      157.86     42.71 o 
  -7  11   4      474.74      505.79     39.23 o 
  -6  11   4        0.89      -42.39     42.39 o 
  -5  11   4      103.38      143.83     51.67 o 
  -4  11   4      136.10      169.74     63.31 o 
  -3  11   4      598.64      516.02     53.21 o 
  -2  11   4       19.45       38.95     51.86 o 
  -1  11   4      769.41      824.33     50.91 o 
   0  11   4     1272.90     1237.85     41.64 o 
   1  11   4     3767.61     3435.14     45.24 o 
   2  11   4     7016.85     6732.03     50.08 o 
   3  11   4    11114.97    10803.08     55.84 o 
   4  11   4     7661.46     7161.99     81.88 o 
   5  11   4     2047.63     2010.84     69.64 o 
   6  11   4     2643.75     2664.60     39.20 o 
   7  11   4      416.99      422.30     35.52 o 
   8  11   4      665.37      776.86     33.91 o 
   9  11   4      205.18      271.46     66.09 o 
  10  11   4      166.16      185.99     32.95 o 
  11  11   4        7.91      -15.89     30.64 o 
 -11  12   4       18.18       88.11     40.93 o 
 -10  12   4     1297.14     1224.58     38.91 o 
  -9  12   4       28.19      145.44     34.20 o 
  -8  12   4     2535.06     2556.01     78.62 o 
  -7  12   4      474.68      473.79     45.85 o 
  -6  12   4     1736.55     1724.42     89.19 o 
  -5  12   4        3.48       18.49     46.94 o 
  -4  12   4     7817.57     7804.96    130.71 o 
  -3  12   4      410.46      357.26     46.90 o 
  -2  12   4    10234.57     9798.76     66.60 o 
  -1  12   4       37.58        3.26     44.66 o 
   0  12   4     2643.74     2451.91     41.47 o 
   1  12   4       89.03       79.95     42.21 o 
   2  12   4      341.95      322.97     41.71 o 
   3  12   4     1210.04     1154.82     45.34 o 
   4  12   4      558.04      561.66     38.57 o 
   5  12   4        0.30      -34.93     39.88 o 
   6  12   4      321.94      320.19     35.88 o 
   7  12   4     1468.39     1492.64     43.65 o 
   8  12   4     2045.10     2052.86     73.15 o 
   9  12   4      142.92      293.63     31.82 o 
  10  12   4     2279.75     2176.41     85.75 o 
  11  12   4       12.84       58.73     29.35 o 
 -11  13   4      145.16      107.38     33.57 o 
 -10  13   4      625.27      730.97     38.39 o 
  -9  13   4        5.77       53.63     37.04 o 
  -8  13   4     1154.34     1279.13     42.30 o 
  -7  13   4      781.86      792.07     45.14 o 
  -6  13   4      406.11      409.92     61.98 o 
  -5  13   4        1.30       71.29     46.39 o 
  -4  13   4      355.34      430.07     50.25 o 
  -3  13   4     1811.25     1727.60     51.16 o 
  -2  13   4     6995.18     6566.23     63.16 o 
  -1  13   4     3616.08     3581.07     58.73 o 
   0  13   4     6473.60     6239.13     47.36 o 
   1  13   4     4127.10     3875.76     46.05 o 
   2  13   4    13073.72    12731.63     73.00 o 
   3  13   4     2449.36     2461.16     48.94 o 
   4  13   4     2863.58     2804.24     40.72 o 
   5  13   4      573.51      560.21     37.09 o 
   6  13   4      245.78      240.49     33.04 o 
   7  13   4      545.51      569.74     31.07 o 
   8  13   4     1598.12     1480.53     54.79 o 
   9  13   4      173.76      258.85     38.31 o 
  10  13   4      327.27      259.97     30.74 o 
  11  13   4       31.23       61.84     38.51 o 
 -11  14   4       99.41      193.55     51.54 o 
 -10  14   4       10.39        7.95     34.04 o 
  -9  14   4      923.39      956.32     62.56 o 
  -8  14   4       34.11       37.67     41.25 o 
  -7  14   4      227.48      213.01     38.38 o 
  -6  14   4       40.40       61.68     54.41 o 
  -5  14   4      334.81      297.63     52.20 o 
  -4  14   4      367.74      448.95     49.34 o 
  -3  14   4      763.06      831.24     66.66 o 
  -2  14   4      389.90      356.97     51.94 o 
  -1  14   4      283.29      320.53     39.39 o 
   0  14   4      388.56      519.84     35.94 o 
   1  14   4      241.52      255.69     36.22 o 
   2  14   4        7.68       66.17     35.40 o 
   3  14   4       49.67      136.19     42.44 o 
   4  14   4        2.67       25.77     42.65 o 
   5  14   4        7.53      -36.80     36.80 o 
   6  14   4       82.98       61.61     34.33 o 
   7  14   4       61.94      111.67     39.58 o 
   8  14   4      213.49      266.26     31.96 o 
   9  14   4      899.27      928.87     28.13 o 
  10  14   4       23.83      -24.45     43.47 o 
  11  14   4      224.08      166.82     32.31 o 
 -11  15   4        6.64       19.81     34.71 o 
 -10  15   4      436.90      460.23     37.38 o 
  -9  15   4        0.85       26.99     33.26 o 
  -8  15   4     1440.04     1317.70    110.94 o 
  -7  15   4       49.54      142.27     37.91 o 
  -6  15   4      442.83      395.85     43.47 o 
  -5  15   4       17.64       39.59     42.00 o 
  -4  15   4     1049.48     1006.42     49.75 o 
  -3  15   4      167.46      192.65     43.12 o 
  -2  15   4       69.62      104.56     49.79 o 
  -1  15   4      802.09      792.94     41.24 o 
   0  15   4      205.15      181.84     40.14 o 
   1  15   4      662.98      680.32     35.98 o 
   2  15   4        2.75       12.04     34.42 o 
   3  15   4      135.91      152.00     41.42 o 
   4  15   4       60.62       71.17     36.63 o 
   5  15   4      117.33      103.27     39.06 o 
   6  15   4       38.77       94.65     33.89 o 
   7  15   4      192.18      218.60     49.37 o 
   8  15   4      579.09      595.08     46.11 o 
   9  15   4       20.13       16.59     26.91 o 
  10  15   4       33.97       50.75     25.07 o 
  11  15   4        4.25        1.94     26.18 o 
 -11  16   4      231.45      212.09     34.30 o 
 -10  16   4      102.15      127.97     32.70 o 
  -9  16   4      503.40      458.43     42.72 o 
  -8  16   4     1676.10     1633.89     40.52 o 
  -7  16   4      226.62      292.01     40.58 o 
  -6  16   4     1286.94     1383.93    113.13 o 
  -5  16   4      231.80      214.34     71.26 o 
  -4  16   4      666.53      613.66     76.51 o 
  -3  16   4       37.68       80.41     48.31 o 
  -2  16   4     1971.21     1853.76     47.78 o 
  -1  16   4       85.84      129.21     42.12 o 
   0  16   4     1258.25     1334.16     39.83 o 
   1  16   4       70.49      113.54     34.87 o 
   2  16   4        4.62       59.16     36.22 o 
   3  16   4     1053.77      974.72     37.62 o 
   4  16   4      179.88      187.74     44.78 o 
   5  16   4      480.06      412.16     36.30 o 
   6  16   4       89.54      131.59     48.96 o 
   7  16   4       24.79      120.44     37.35 o 
   8  16   4      573.04      575.78     28.31 o 
   9  16   4      315.86      326.67     31.42 o 
  10  16   4      296.04      319.39     41.99 o 
 -11  17   4        4.97       87.24     33.07 o 
 -10  17   4      377.32      346.26     55.83 o 
  -9  17   4      129.43      107.72     44.34 o 
  -8  17   4       80.64      303.49    140.33 o 
  -7  17   4       55.21       42.25     36.41 o 
  -6  17   4      278.36      300.12     47.11 o 
  -5  17   4      743.51      799.97     45.09 o 
  -4  17   4      487.86      499.98     46.19 o 
  -3  17   4      987.24      898.43     48.64 o 
  -2  17   4     5495.96     5275.66     49.53 o 
  -1  17   4      266.00      295.45     38.88 o 
   0  17   4    13252.85    13370.43    108.65 o 
   1  17   4        0.06       -5.64     33.92 o 
   2  17   4     7726.84     7918.08     92.60 o 
   3  17   4      120.88      120.22     40.14 o 
   4  17   4      913.97      969.52     51.22 o 
   5  17   4      115.61      218.84     38.27 o 
   6  17   4      495.70      534.20     44.07 o 
   7  17   4        0.20       63.25     31.92 o 
   8  17   4      845.63      805.42     58.35 o 
   9  17   4       54.01       96.95     45.30 o 
  10  17   4       49.56       51.26     31.40 o 
 -10  18   4      556.74      509.90     76.94 o 
  -9  18   4       10.59       74.43     55.45 o 
  -8  18   4      783.73      699.07     37.50 o 
  -7  18   4      154.38      250.99     36.86 o 
  -6  18   4      321.75      366.53     39.22 o 
  -5  18   4      122.82       99.92     69.97 o 
  -4  18   4      878.88      966.15    111.32 o 
  -3  18   4     2124.50     2183.68    108.83 o 
  -2  18   4     2132.90     2158.78     47.06 o 
  -1  18   4     3110.48     3097.34     42.51 o 
   0  18   4      800.47      773.89     37.04 o 
   1  18   4     2296.02     2270.35     39.96 o 
   2  18   4      426.97      402.10     33.81 o 
   3  18   4     1385.39     1370.10     48.05 o 
   4  18   4      230.33      290.04     39.96 o 
   5  18   4      173.30      207.14     38.46 o 
   6  18   4      297.30      374.75     53.38 o 
   7  18   4      334.61      351.99     36.23 o 
   8  18   4      828.43      829.67     28.57 o 
   9  18   4      140.13      153.71     27.31 o 
  10  18   4      612.32      580.98     33.60 o 
 -10  19   4       16.71       51.97     43.67 o 
  -9  19   4      949.65      898.50     57.64 o 
  -8  19   4        1.69      142.65     39.35 o 
  -7  19   4      517.00      456.74     45.04 o 
  -6  19   4        7.78      -21.77     37.89 o 
  -5  19   4      659.17      655.13     44.75 o 
  -4  19   4      190.64      246.75     44.23 o 
  -3  19   4       19.50       64.89     45.14 o 
  -2  19   4        2.41       24.29     36.13 o 
  -1  19   4      712.01      744.34     38.35 o 
   0  19   4       53.80      134.46     33.63 o 
   1  19   4     2202.66     2275.03     38.15 o 
   2  19   4      656.15      636.25     33.54 o 
   3  19   4     4635.50     4554.56     76.22 o 
   4  19   4      479.85      501.89     46.61 o 
   5  19   4     1571.09     1565.67     42.22 o 
   6  19   4        2.74       59.87     31.86 o 
   7  19   4      691.52      738.35     35.46 o 
   8  19   4        0.29       26.82     31.20 o 
   9  19   4      310.51      298.09     26.75 o 
  10  19   4        5.82       43.03     28.75 o 
 -10  20   4       75.34      -18.00     35.30 o 
  -9  20   4      511.59      430.66     90.65 o 
  -8  20   4      326.68      434.11     40.15 o 
  -7  20   4     1190.15     1128.40     80.50 o 
  -6  20   4     1081.60     1102.87     42.99 o 
  -5  20   4     3096.46     3160.17    127.78 o 
  -4  20   4     1396.87     1310.25     41.55 o 
  -3  20   4     4913.56     4809.50     53.33 o 
  -2  20   4      145.60      224.73     37.18 o 
  -1  20   4      489.11      516.51     35.41 o 
   0  20   4      185.06      259.30     33.12 o 
   1  20   4      185.85      219.81     35.48 o 
   2  20   4       60.22       74.56     32.28 o 
   3  20   4        0.16       58.02     39.87 o 
   4  20   4        4.30       -2.04     40.63 o 
   5  20   4      517.58      539.80     35.83 o 
   6  20   4      261.15      303.68     42.97 o 
   7  20   4      638.75      670.14     29.70 o 
   8  20   4       54.22      170.14     32.02 o 
   9  20   4      685.01      634.18     32.26 o 
  10  20   4       43.43      142.50     42.54 o 
 -10  21   4        0.51       25.30     62.54 o 
  -9  21   4       28.92       43.43     37.26 o 
  -8  21   4        7.31       85.06     36.44 o 
  -7  21   4       40.46        1.94     37.95 o 
  -6  21   4      359.47      439.42    112.83 o 
  -5  21   4      774.65      716.98     39.76 o 
  -4  21   4     1683.20     1614.65     53.55 o 
  -3  21   4     1566.64     1587.24     41.79 o 
  -2  21   4     2878.68     2882.99     43.63 o 
  -1  21   4      382.61      437.68     36.75 o 
   0  21   4      151.25      241.92     32.61 o 
   1  21   4      327.25      351.68     33.98 o 
   2  21   4     3767.68     3666.83     44.67 o 
   3  21   4     2009.88     2038.86     42.97 o 
   4  21   4     4955.23     4764.67    111.34 o 
   5  21   4      162.07      229.63     52.69 o 
   6  21   4     1266.65     1289.79     46.46 o 
   7  21   4      181.14      155.80     29.65 o 
   8  21   4      461.00      468.82     36.44 o 
   9  21   4       26.79       56.56     40.24 o 
  -9  22   4       38.37       24.95     52.70 o 
  -8  22   4       33.40      -11.57     45.26 o 
  -7  22   4        0.97       32.58     38.37 o 
  -6  22   4       46.95       75.28     36.10 o 
  -5  22   4      139.63      180.73     36.81 o 
  -4  22   4     1601.48     1525.20     41.55 o 
  -3  22   4      419.03      415.89     39.72 o 
  -2  22   4      721.86      766.18     35.78 o 
  -1  22   4       46.56       80.60     33.62 o 
   0  22   4        3.93       10.20     33.40 o 
   1  22   4      187.90      165.03     34.87 o 
   2  22   4      173.74      236.57     37.41 o 
   3  22   4        3.69       35.26     33.39 o 
   4  22   4        2.18       26.18     35.24 o 
   5  22   4      213.63      199.70     42.55 o 
   6  22   4        0.29       13.30     41.91 o 
   7  22   4       52.70       55.88     27.62 o 
   8  22   4       43.58      134.87     32.24 o 
   9  22   4        5.74      -28.07     28.07 o 
  -9  23   4        2.07        3.21     68.94 o 
  -8  23   4      200.96      188.02     34.70 o 
  -7  23   4      239.91      242.87     35.13 o 
  -6  23   4      701.89      600.12     67.61 o 
  -5  23   4      175.01      160.47     45.17 o 
  -4  23   4     1821.95     1591.85     41.48 o 
  -3  23   4      170.61      189.32     38.88 o 
  -2  23   4     1889.38     1865.78     38.96 o 
  -1  23   4       53.50      123.89     35.71 o 
   0  23   4     1717.40     1672.89     36.36 o 
   1  23   4       12.02       53.21     31.58 o 
   2  23   4       84.74      131.86     35.56 o 
   3  23   4      351.17      297.52     37.97 o 
   4  23   4       38.85      123.01     35.66 o 
   5  23   4      559.45      491.56     41.43 o 
   6  23   4      115.99      116.00     37.41 o 
   7  23   4      170.75      108.76     33.56 o 
   8  23   4       44.69       65.96     41.88 o 
   9  23   4        0.41       68.61     31.92 o 
  -9  24   4       82.91       46.33     39.80 o 
  -8  24   4      157.13      228.11     45.00 o 
  -7  24   4     1048.98     1030.60     79.52 o 
  -6  24   4      407.53      361.66     36.28 o 
  -5  24   4     2305.52     2105.26     68.30 o 
  -4  24   4        1.15       -3.08     44.28 o 
  -3  24   4     1200.39     1224.57     86.22 o 
  -2  24   4       40.99       31.20     33.47 o 
  -1  24   4     1369.31     1477.91     38.01 o 
   0  24   4      526.68      571.88     37.64 o 
   1  24   4      722.17      825.10     41.14 o 
   2  24   4      217.21      184.84     31.39 o 
   3  24   4      151.31      207.37     38.25 o 
   4  24   4      331.96      301.30     32.91 o 
   5  24   4      212.04      167.94     37.00 o 
   6  24   4      505.48      495.46     32.76 o 
   7  24   4      350.51      378.58     33.89 o 
   8  24   4       34.01       89.98     29.17 o 
  -9  25   4       76.18       44.91     36.79 o 
  -8  25   4      260.86      243.68     36.88 o 
  -7  25   4       60.40      133.29     36.67 o 
  -6  25   4      101.94       77.06     38.40 o 
  -5  25   4       42.09      163.70     42.21 o 
  -4  25   4       12.57       44.62     39.03 o 
  -3  25   4        6.79        6.99     44.14 o 
  -2  25   4        0.29       85.96     33.11 o 
  -1  25   4     1968.01     2038.98     46.38 o 
   0  25   4      535.59      616.72     30.79 o 
   1  25   4     2851.26     3022.71     52.12 o 
   2  25   4      427.87      468.06     33.29 o 
   3  25   4      862.21      891.87     61.11 o 
   4  25   4      544.38      544.52     48.74 o 
   5  25   4     2411.10     2282.85     68.95 o 
   6  25   4      442.55      432.83     32.59 o 
   7  25   4      795.60      757.05     59.12 o 
   8  25   4      136.03       81.81     44.12 o 
  -8  26   4      671.98      570.76     62.24 o 
  -7  26   4      262.17      221.13     38.63 o 
  -6  26   4     1925.33     1802.00     47.50 o 
  -5  26   4      252.06      306.88     36.76 o 
  -4  26   4     1651.98     1695.30     40.06 o 
  -3  26   4        1.84      -44.11     54.33 o 
  -2  26   4     1753.93     1765.52     53.82 o 
  -1  26   4       18.07        5.81     32.74 o 
   0  26   4      434.07      529.08     38.69 o 
   1  26   4      289.80      304.80     32.23 o 
   2  26   4       70.67      163.73     32.47 o 
   3  26   4      223.72      260.88     42.53 o 
   4  26   4      208.83      233.48     43.22 o 
   5  26   4       22.39       29.57     29.87 o 
   6  26   4      383.05      365.70     34.25 o 
   7  26   4      186.53      237.04     33.46 o 
   8  26   4      371.87      322.35     28.30 o 
  -8  27   4       46.74      111.26     36.87 o 
  -7  27   4       35.15       38.79     37.05 o 
  -6  27   4       26.13       43.56     36.41 o 
  -5  27   4        6.11      -35.37    103.93 o 
  -4  27   4      277.12      257.33     40.38 o 
  -3  27   4       63.62       68.03     38.51 o 
  -2  27   4      630.88      683.53     33.22 o 
  -1  27   4        8.50      142.86     32.23 o 
   0  27   4     2088.86     2175.45     36.44 o 
   1  27   4      135.48       56.65     30.82 o 
   2  27   4     1227.86     1241.03     35.99 o 
   3  27   4      285.24      281.50     34.28 o 
   4  27   4      934.22      917.65     86.11 o 
   5  27   4       10.27       18.05     33.09 o 
   6  27   4     1026.29      968.80     60.97 o 
   7  27   4       53.27      112.53     34.36 o 
  -7  28   4      167.82      141.63     37.29 o 
  -6  28   4      350.80      311.78     41.61 o 
  -5  28   4       34.98       21.01     43.43 o 
  -4  28   4      114.75      136.80     44.27 o 
  -3  28   4      450.48      477.98     38.28 o 
  -2  28   4      393.10      434.17     33.20 o 
  -1  28   4      600.52      641.72     35.91 o 
   0  28   4     1342.11     1487.82     35.38 o 
   1  28   4      222.77      237.51     30.23 o 
   2  28   4       76.07      122.02     31.67 o 
   3  28   4       79.43       64.51     36.06 o 
   4  28   4       26.57       65.76     33.64 o 
   5  28   4        0.61       33.86     33.35 o 
   6  28   4      136.77      126.68     34.93 o 
   7  28   4       14.01       51.62     32.59 o 
  -7  29   4       23.69       75.18     33.87 o 
  -6  29   4       28.72      113.41     35.27 o 
  -5  29   4        6.32       96.90     37.94 o 
  -4  29   4        4.65      -38.76     92.32 o 
  -3  29   4        5.01       26.33     34.97 o 
  -2  29   4        8.96       16.88     31.99 o 
  -1  29   4      513.97      498.03     31.06 o 
   0  29   4       16.98       24.27     34.24 o 
   1  29   4      649.17      686.20     33.73 o 
   2  29   4       14.33       33.93     29.81 o 
   3  29   4       82.51       57.63     35.69 o 
   4  29   4       19.01      -10.68     53.68 o 
   5  29   4       53.99       71.40     37.41 o 
   6  29   4       12.94       25.84     32.18 o 
  -6  30   4        8.07      149.72    130.45 o 
  -5  30   4        5.08       15.89     35.18 o 
  -4  30   4        0.42      125.38     35.51 o 
  -3  30   4       21.41       25.02     34.49 o 
  -2  30   4        4.14       53.34     30.28 o 
  -1  30   4        2.04       32.00     31.24 o 
   0  30   4      284.13      284.04     29.24 o 
   1  30   4       41.96       84.53     28.43 o 
   2  30   4       57.25       39.69     28.77 o 
   3  30   4       81.50      138.25     44.26 o 
   4  30   4        2.14       24.92     32.13 o 
   5  30   4        4.83       18.98     41.90 o 
   6  30   4        0.15       64.74     43.26 o 
  -6  31   4        8.34      -38.68     38.68 o 
  -5  31   4      166.25      205.50    101.05 o 
  -4  31   4       23.89      -37.16     61.38 o 
  -3  31   4       81.57       75.05     36.38 o 
  -2  31   4      101.39       57.87     38.18 o 
  -1  31   4      168.35      184.01     30.53 o 
   0  31   4      139.74      178.99     32.91 o 
   1  31   4       92.16       85.35     32.71 o 
   2  31   4      265.84      233.25     30.92 o 
   3  31   4       16.76       22.39     32.86 o 
   4  31   4      127.33       64.09     47.91 o 
   5  31   4        8.59      -20.32     30.99 o 
  -5  32   4       31.89       43.15     35.93 o 
  -4  32   4      168.84      147.58     54.41 o 
  -3  32   4       82.18      114.34     36.10 o 
  -2  32   4      387.05      402.38     33.60 o 
  -1  32   4      218.41      228.08     38.47 o 
   0  32   4      440.66      445.51     32.44 o 
   1  32   4       68.82       62.77     27.54 o 
   2  32   4       24.26       10.12     34.29 o 
   3  32   4       49.63       28.51     32.25 o 
   4  32   4        7.29       63.07     44.62 o 
   5  32   4       84.00      102.40     35.07 o 
  -4  33   4        9.69      107.90     90.30 o 
  -3  33   4       68.33       43.76     43.34 o 
  -2  33   4      122.19      141.06     29.29 o 
  -1  33   4      404.02      352.65     34.39 o 
   0  33   4      662.36      618.06     31.48 o 
   1  33   4      641.81      565.33     33.19 o 
   2  33   4      321.70      259.65     42.01 o 
   3  33   4      337.07      262.99     35.02 o 
   4  33   4      149.41      194.84     39.16 o 
  -3  34   4      422.50      377.96     43.73 o 
  -2  34   4        4.76       38.75     29.96 o 
  -1  34   4      344.49      326.56     34.15 o 
   0  34   4       34.97      121.89     32.72 o 
   1  34   4       79.23      105.50     27.01 o 
   2  34   4        5.31       23.52     30.13 o 
   3  34   4        2.61       69.71     34.51 o 
  -2  35   4      326.02      381.65     30.99 o 
  -1  35   4      597.15      542.90     30.64 o 
   0  35   4      138.59      177.56     44.42 o 
   1  35   4      500.31      431.49     32.13 o 
 -11   0   5       11.78      110.52     53.60 o 
  -9   0   5       44.14       80.52     45.41 o 
  -7   0   5        0.23      141.04     61.21 o 
  -5   0   5        1.55       58.37     53.31 o 
  -3   0   5      330.17      274.95     64.30 o 
  -1   0   5      564.35      559.60     53.09 o 
   3   0   5        1.71      -12.46     72.38 o 
   5   0   5      556.24      524.12     75.99 o 
   7   0   5      207.68      231.07     56.91 o 
   9   0   5      117.29       60.35     53.64 o 
  11   0   5       80.16       27.42     62.75 o 
 -12   1   5       94.22      134.28     30.32 o 
 -11   1   5      494.70      425.71     32.91 o 
 -10   1   5      226.43      152.95     32.66 o 
  -9   1   5      737.11      726.93     33.97 o 
  -8   1   5      260.00      328.12     33.51 o 
  -7   1   5      106.52      138.03     37.96 o 
  -6   1   5       27.44      101.36     37.15 o 
  -5   1   5     1562.41     1536.08     38.73 o 
  -4   1   5      117.02      140.92     42.06 o 
  -3   1   5       11.11       53.77     43.86 o 
  -2   1   5     1403.45     1385.22     47.59 o 
  -1   1   5     8107.81     7681.89    164.92 o 
   0   1   5    31972.46    33355.10    223.89 o 
   1   1   5    13494.19    12923.08    107.02 o 
   3   1   5      599.13      599.61     54.55 o 
   4   1   5      139.76      211.77     49.47 o 
   5   1   5      769.68      928.95    170.89 o 
   6   1   5     1083.87     1196.82     54.92 o 
   7   1   5      193.87      282.92     59.79 o 
   8   1   5      887.26      868.45     40.66 o 
   9   1   5      303.73      368.40     41.20 o 
  10   1   5      330.04      370.67     85.06 o 
  11   1   5        0.07       48.61    104.87 o 
 -12   2   5       10.36       28.04     30.33 o 
 -11   2   5      668.13      630.32     33.93 o 
 -10   2   5       15.10       49.41     32.44 o 
  -9   2   5     3022.68     2894.17     45.22 o 
  -8   2   5      740.46      742.45     33.93 o 
  -7   2   5     6846.41     6998.52     59.51 o 
  -6   2   5      313.52      349.56     38.14 o 
  -5   2   5     8076.48     8561.21     51.32 o 
  -4   2   5        1.02       10.98     38.12 o 
  -3   2   5     9144.88     8315.43     54.62 o 
  -2   2   5     2162.78     2149.26     42.89 o 
  -1   2   5    35965.98    38121.55    727.24 o 
   0   2   5       88.62      304.18     76.51 o 
   1   2   5     7826.06     8843.27    117.60 o 
   2   2   5      395.32      382.28     70.75 o 
   3   2   5       34.80      374.88     86.56 o 
   4   2   5      210.41      179.96     90.00 o 
   5   2   5      187.10      398.99     52.09 o 
   6   2   5      395.57      357.33     43.75 o 
   7   2   5     1978.49     1896.44    128.21 o 
   8   2   5      269.72      286.98     45.86 o 
   9   2   5     2910.06     2965.02     46.84 o 
  10   2   5        4.80       26.25     40.95 o 
  11   2   5     1956.46     1713.47     48.42 o 
 -12   3   5      253.82      216.12     32.19 o 
 -11   3   5     2105.24     1825.46     49.71 o 
 -10   3   5      562.78      515.92     44.94 o 
  -9   3   5     2406.95     2305.05     39.89 o 
  -8   3   5      142.44      169.97     34.62 o 
  -7   3   5     2011.70     1976.01     40.36 o 
  -6   3   5        4.13       48.36     35.29 o 
  -5   3   5       46.49      134.37     40.69 o 
  -4   3   5      365.90      314.90     42.90 o 
  -3   3   5     3491.42     3368.69     49.82 o 
  -2   3   5     2751.00     3048.58     44.98 o 
  -1   3   5    37791.84    41011.02    243.07 o 
   0   3   5     6462.77     6753.40     79.43 o 
   1   3   5    42021.43    44181.90    167.20 o 
   2   3   5     4940.81     4185.97     97.83 o 
   3   3   5    11416.22    10420.09    106.16 o 
   4   3   5     2032.34     2186.89     81.54 o 
   5   3   5    13347.43    13412.43    108.40 o 
   6   3   5      859.58      839.89     45.78 o 
   7   3   5     6485.25     6400.86     76.89 o 
   8   3   5      425.93      512.75     38.80 o 
   9   3   5     1139.46     1059.03     40.82 o 
  10   3   5       62.96       97.48     45.06 o 
  11   3   5       94.33      160.77     53.43 o 
 -12   4   5       35.75       70.33     29.26 o 
 -11   4   5       57.05       55.18     34.25 o 
 -10   4   5      508.51      489.07     35.64 o 
  -9   4   5      944.63      922.05     34.01 o 
  -8   4   5     2669.84     2564.32     35.70 o 
  -7   4   5     2812.81     2646.10     48.22 o 
  -6   4   5    10347.05    10388.84     52.59 o 
  -5   4   5     3667.88     3838.68     45.77 o 
  -4   4   5     5359.19     5193.35     50.70 o 
  -3   4   5     2273.54     2146.63     41.19 o 
  -2   4   5    16295.14    15428.93     68.48 o 
  -1   4   5    12729.72    12143.36    107.50 o 
   0   4   5    45376.39    46312.02    113.82 o 
   1   4   5     4544.50     4130.57    144.25 o 
   2   4   5     3041.18     2662.88     54.22 o 
   3   4   5       48.04      110.12     70.06 o 
   4   4   5      220.07      237.98     60.65 o 
   5   4   5      734.91      896.02    157.66 o 
   6   4   5     1663.41     1752.96     84.80 o 
   7   4   5      587.48      436.83     44.35 o 
   8   4   5     1395.93     1324.69     44.59 o 
   9   4   5     1206.45     1133.34     42.70 o 
  10   4   5     1416.07     1369.09     42.80 o 
  11   4   5      463.37      385.99     40.99 o 
 -12   5   5     1022.79      829.58     35.46 o 
 -11   5   5       13.34       62.62     29.35 o 
 -10   5   5     1368.52     1237.67     53.14 o 
  -9   5   5       43.91      153.84     31.76 o 
  -8   5   5     1501.47     1313.20     35.19 o 
  -7   5   5       52.68      137.15     36.64 o 
  -6   5   5     1041.21     1087.43     40.33 o 
  -5   5   5      299.09      324.10     51.20 o 
  -4   5   5        3.61       84.15     41.52 o 
  -3   5   5      164.26      108.49     38.37 o 
  -2   5   5      535.96      474.42     52.70 o 
  -1   5   5        1.36       29.02     44.48 o 
   0   5   5    18312.52    19325.01    474.95 o 
   1   5   5       13.74       44.56     55.83 o 
   2   5   5     2973.46     2384.88    133.41 o 
   3   5   5       83.53       19.08     82.18 o 
   4   5   5     9628.66     9468.57     98.26 o 
   5   5   5      374.03      355.63     61.42 o 
   6   5   5    12053.04    11699.94     61.45 o 
   7   5   5        2.82       64.61    144.93 o 
   8   5   5     1294.01     1243.71     47.88 o 
   9   5   5      112.65      243.36     37.14 o 
  10   5   5      250.32      226.84     39.24 o 
  11   5   5        6.70      153.78     70.32 o 
 -12   6   5        4.17       53.62     42.50 o 
 -11   6   5      185.05      141.21     30.97 o 
 -10   6   5       15.94       54.05     32.98 o 
  -9   6   5       78.69       83.45     31.22 o 
  -8   6   5      542.37      603.03     38.03 o 
  -7   6   5     2622.87     2538.07     41.66 o 
  -6   6   5     6916.76     7312.97     48.17 o 
  -5   6   5     7018.14     7376.94     61.34 o 
  -4   6   5     3006.66     2967.36     49.87 o 
  -3   6   5     2602.16     2512.95     53.44 o 
  -2   6   5     6021.13     5622.44     55.96 o 
  -1   6   5     5777.69     5829.11     54.98 o 
   0   6   5     9710.49    10219.82     61.90 o 
   1   6   5       62.70      301.24     62.24 o 
   2   6   5     1038.99      904.92     56.34 o 
   3   6   5       56.77      105.56     93.10 o 
   4   6   5       46.68       89.66     79.60 o 
   5   6   5      173.88      256.29     43.77 o 
   6   6   5      684.88      765.10     43.67 o 
   7   6   5      984.93      951.15     51.69 o 
   8   6   5      496.79      555.62     43.43 o 
   9   6   5       82.07        8.76     87.08 o 
  10   6   5      241.99      316.56     63.10 o 
  11   6   5      336.30      241.63    116.14 o 
 -12   7   5       87.73       63.21     30.35 o 
 -11   7   5      149.08      120.40     33.75 o 
 -10   7   5       67.84      131.17     34.64 o 
  -9   7   5       22.20       24.09     32.15 o 
  -8   7   5       61.02       90.93     32.33 o 
  -7   7   5       40.92       88.97     33.94 o 
  -6   7   5       41.95       62.43     36.40 o 
  -5   7   5       77.62       63.78     37.96 o 
  -4   7   5       34.65      105.38     43.05 o 
  -3   7   5      717.14      846.34     42.66 o 
  -2   7   5       16.69       37.68     47.98 o 
  -1   7   5    12407.40    13090.72     89.95 o 
   0   7   5     1827.78     1834.11     50.12 o 
   1   7   5    11632.02    11667.27    158.60 o 
   2   7   5        5.02       73.89     70.10 o 
   3   7   5      280.57      346.30     57.24 o 
   4   7   5       98.46      133.76     62.07 o 
   5   7   5     5553.43     5612.85    122.57 o 
   6   7   5      137.64      174.65     36.31 o 
   7   7   5     1342.09     1301.22     35.60 o 
   8   7   5       97.08      225.35     34.76 o 
   9   7   5       37.25       37.22     86.69 o 
  10   7   5        0.90      113.24     50.03 o 
  11   7   5       18.72      -15.76     41.80 o 
 -12   8   5       70.14       62.89     32.16 o 
 -11   8   5       34.31       18.12     32.12 o 
 -10   8   5       12.81      -17.64     32.03 o 
  -9   8   5       34.50       65.74     31.04 o 
  -8   8   5       13.85       36.41     33.14 o 
  -7   8   5      258.26      259.38     35.35 o 
  -6   8   5       51.83       74.79     38.71 o 
  -5   8   5       34.33       -2.95     36.71 o 
  -4   8   5     1082.70     1173.38     48.43 o 
  -3   8   5     4817.38     4618.77     54.05 o 
  -2   8   5      856.33      857.18     44.90 o 
  -1   8   5      701.90      781.97     49.04 o 
   0   8   5      449.03      498.24     45.81 o 
   1   8   5       13.24       52.82     53.71 o 
   2   8   5       48.67       92.48     59.52 o 
   3   8   5      836.52      844.73     51.87 o 
   4   8   5     1086.97     1130.42     41.89 o 
   5   8   5       99.30      171.55     47.67 o 
   6   8   5      464.87      446.88     36.17 o 
   7   8   5       19.16       64.91     32.83 o 
   8   8   5      600.51      606.23     38.90 o 
   9   8   5        7.26        0.62     31.31 o 
  10   8   5       42.10       59.24     35.64 o 
  11   8   5        5.40       21.51    152.20 o 
 -11   9   5        0.94      176.80     80.11 o 
 -10   9   5      548.81      507.42     35.91 o 
  -9   9   5       80.16       88.06     33.11 o 
  -8   9   5      387.80      399.11     34.76 o 
  -7   9   5      448.99      442.14     42.00 o 
  -6   9   5        4.48        2.62     40.00 o 
  -5   9   5       20.02       92.52     38.29 o 
  -4   9   5     1024.96     1139.74     44.00 o 
  -3   9   5      925.13      984.62     47.02 o 
  -2   9   5     1581.49     1778.11     47.57 o 
  -1   9   5      232.98      355.08     44.55 o 
   0   9   5     2063.32     2478.68     47.70 o 
   1   9   5     1669.89     1539.40     46.92 o 
   2   9   5     8056.64     8024.82    119.40 o 
   3   9   5     5782.88     5553.07     49.94 o 
   4   9   5     8201.83     7981.64     83.71 o 
   5   9   5      492.71      535.05     43.84 o 
   6   9   5     1911.87     1930.95     78.00 o 
   7   9   5       11.18        1.85     36.71 o 
   8   9   5      909.64      978.34     33.15 o 
   9   9   5      147.27       64.39     48.06 o 
  10   9   5      119.01      118.48     30.66 o 
  11   9   5       36.83       15.83     34.45 o 
 -11  10   5       42.65       43.76     37.50 o 
 -10  10   5      532.29      479.11     33.64 o 
  -9  10   5       61.24      198.29     40.00 o 
  -8  10   5     3314.47     3388.64     60.08 o 
  -7  10   5       90.76       82.32     38.93 o 
  -6  10   5     6847.53     7092.37     82.30 o 
  -5  10   5      407.62      430.59     42.61 o 
  -4  10   5    22134.93    21501.23     73.67 o 
  -3  10   5      269.56      298.30     47.35 o 
  -2  10   5    13811.49    13812.15    104.91 o 
  -1  10   5       21.32       34.36     46.49 o 
   0  10   5     2757.70     3292.29    100.52 o 
   1  10   5      102.51      130.81     44.59 o 
   2  10   5     1809.65     1742.38     50.92 o 
   3  10   5        0.62       40.10     39.74 o 
   4  10   5       20.89       34.94     36.39 o 
   5  10   5       38.67       95.00     34.77 o 
   6  10   5      801.92      871.50     52.07 o 
   7  10   5      281.92      379.36     77.58 o 
   8  10   5     2056.37     2136.58     35.15 o 
   9  10   5       66.47       91.22     43.92 o 
  10  10   5     1072.17      872.74     66.65 o 
  11  10   5      102.36       97.15     28.11 o 
 -11  11   5     1174.27      948.99     35.93 o 
 -10  11   5     1263.43     1146.22     39.85 o 
  -9  11   5     1318.18     1326.61     36.87 o 
  -8  11   5     1818.12     1833.83     73.15 o 
  -7  11   5     1519.64     1548.47     53.53 o 
  -6  11   5      237.55      314.51     54.50 o 
  -5  11   5       26.78       92.45     60.22 o 
  -4  11   5      465.13      502.17     47.32 o 
  -3  11   5     1412.71     1333.88     54.50 o 
  -2  11   5     3529.65     3245.72     48.67 o 
  -1  11   5     7870.59     7818.00     77.66 o 
   0  11   5     1353.01     1354.25     44.23 o 
   1  11   5    11905.09    11187.67     55.82 o 
   2  11   5    11088.76    10520.45     55.33 o 
   3  11   5    14700.30    14479.43    181.16 o 
   4  11   5     6739.15     6758.69     48.81 o 
   5  11   5     5671.91     5767.85     47.02 o 
   6  11   5     2141.20     2112.48     32.07 o 
   7  11   5     2163.15     2221.20     82.10 o 
   8  11   5     2787.46     2734.82    107.24 o 
   9  11   5      642.68      661.13     34.94 o 
  10  11   5      425.63      409.20     33.03 o 
  11  11   5       21.28       84.88     60.13 o 
 -11  12   5      380.33      323.50     39.43 o 
 -10  12   5        6.65       69.54     40.26 o 
  -9  12   5     4154.75     3794.14     96.38 o 
  -8  12   5      147.16      288.50     39.46 o 
  -7  12   5     4455.58     4572.03     51.86 o 
  -6  12   5      221.17      156.05     50.41 o 
  -5  12   5     7125.49     6866.76     55.44 o 
  -4  12   5      107.75      121.99     43.09 o 
  -3  12   5    19424.36    19503.55     84.29 o 
  -2  12   5      137.55       85.61     39.85 o 
  -1  12   5    19304.89    18615.44     81.82 o 
   0  12   5      622.32      670.03     40.32 o 
   1  12   5     6509.96     6347.77     95.49 o 
   2  12   5      109.80       88.24     43.16 o 
   3  12   5      437.92      519.91     41.87 o 
   4  12   5      177.55      198.41     37.21 o 
   5  12   5      239.42      262.96     38.26 o 
   6  12   5        0.04        3.39     33.95 o 
   7  12   5     1563.63     1510.18     29.48 o 
   8  12   5      329.83      386.54     35.39 o 
   9  12   5     3928.56     3689.74    179.85 o 
  10  12   5       19.16       64.31     29.59 o 
  11  12   5     1258.93      818.22     34.34 o 
 -11  13   5      805.74      602.87     34.91 o 
 -10  13   5      427.26      406.45     34.44 o 
  -9  13   5     1703.22     1586.08     49.31 o 
  -8  13   5       26.66       85.09     90.13 o 
  -7  13   5        3.19       -5.17     43.19 o 
  -6  13   5        2.82      -11.32     41.92 o 
  -5  13   5        0.74        8.30     40.70 o 
  -4  13   5       36.13      101.15     46.91 o 
  -3  13   5      311.25      379.26     47.72 o 
  -2  13   5       48.99      104.48     42.59 o 
  -1  13   5     6666.18     6997.52    158.25 o 
   0  13   5     9195.40     9530.08    184.17 o 
   1  13   5    13858.26    13910.92     60.09 o 
   2  13   5     2811.11     2881.26     47.45 o 
   3  13   5     4998.18     5191.06    105.28 o 
   4  13   5     1100.53     1117.64     40.94 o 
   5  13   5     1214.97     1272.03     53.73 o 
   6  13   5      691.94      671.60     35.10 o 
   7  13   5     1609.40     1583.97     31.15 o 
   8  13   5      334.57      329.66     28.87 o 
   9  13   5      970.68      948.73     30.39 o 
  10  13   5      156.39       97.59     46.12 o 
 -11  14   5       18.13      129.01     39.80 o 
 -10  14   5      650.83      524.19     64.68 o 
  -9  14   5      145.72      205.90     39.03 o 
  -8  14   5      450.41      421.18     38.72 o 
  -7  14   5      731.92      715.99     49.47 o 
  -6  14   5      119.50       73.99     42.00 o 
  -5  14   5       13.68       70.02     48.75 o 
  -4  14   5     1330.39     1394.35     63.57 o 
  -3  14   5      562.38      594.96     54.20 o 
  -2  14   5     5786.26     5533.72     48.33 o 
  -1  14   5     1421.79     1355.86     44.88 o 
   0  14   5     4465.07     4301.58     48.22 o 
   1  14   5      425.80      411.38     35.36 o 
   2  14   5     1288.07     1225.35     42.92 o 
   3  14   5      135.04      222.92     50.86 o 
   4  14   5        4.61        5.06     34.74 o 
   5  14   5        4.75       61.43     35.92 o 
   6  14   5        0.34       27.66     35.51 o 
   7  14   5     1522.40     1453.49     58.11 o 
   8  14   5      302.79      300.64     50.07 o 
   9  14   5      728.07      660.09     46.47 o 
  10  14   5      528.34      427.35     37.64 o 
 -11  15   5        0.52       14.73     35.62 o 
 -10  15   5       88.52      180.46     43.82 o 
  -9  15   5       65.83      133.81    119.70 o 
  -8  15   5      159.04      261.30     45.40 o 
  -7  15   5      103.46      187.92     42.15 o 
  -6  15   5      201.82      300.09     80.07 o 
  -5  15   5      312.13      418.28     41.33 o 
  -4  15   5       58.41       72.95     45.59 o 
  -3  15   5      114.65      143.60     75.30 o 
  -2  15   5     1113.35     1120.53     43.05 o 
  -1  15   5       40.69      101.82     38.70 o 
   0  15   5      778.09      731.51     34.96 o 
   1  15   5       91.92      116.19     36.11 o 
   2  15   5      344.37      396.00     40.92 o 
   3  15   5       21.57       63.45     39.70 o 
   4  15   5       43.51       38.46     37.25 o 
   5  15   5       79.10      125.47     33.61 o 
   6  15   5       64.02       47.17     42.07 o 
   7  15   5      104.06      139.30     29.34 o 
   8  15   5        9.11       61.09     26.36 o 
   9  15   5       83.58       54.29     45.39 o 
  10  15   5        0.27      -25.93     28.12 o 
 -11  16   5       64.27      146.75     63.05 o 
 -10  16   5       61.73       90.67     35.74 o 
  -9  16   5      204.24      251.50     44.42 o 
  -8  16   5      182.56      231.84     43.07 o 
  -7  16   5      627.74      747.92     41.53 o 
  -6  16   5      280.70      299.89     66.97 o 
  -5  16   5      294.93      409.66     99.46 o 
  -4  16   5      486.40      479.07     42.30 o 
  -3  16   5     2188.26     2262.89    175.67 o 
  -2  16   5     1385.64     1453.76     43.53 o 
  -1  16   5     2502.90     2585.83     50.03 o 
   0  16   5      513.00      562.84     38.49 o 
   1  16   5      262.84      349.26     33.77 o 
   2  16   5      552.07      587.40     37.27 o 
   3  16   5      102.53      145.34     39.06 o 
   4  16   5        1.95       90.31     36.89 o 
   5  16   5       11.12       22.24     57.31 o 
   6  16   5       11.30       44.26     31.11 o 
   7  16   5      241.33      204.04     36.50 o 
   8  16   5       25.56       86.35     27.59 o 
   9  16   5      130.78       99.30     25.55 o 
  10  16   5        6.13       59.48     27.89 o 
 -10  17   5        9.58      113.19     39.30 o 
  -9  17   5      652.49      686.85     71.52 o 
  -8  17   5      113.26      134.98     44.90 o 
  -7  17   5       91.11      149.02     44.08 o 
  -6  17   5       65.16       -3.57     38.44 o 
  -5  17   5       28.60       73.92     43.06 o 
  -4  17   5      118.09      113.87     48.38 o 
  -3  17   5     1695.35     1726.47    110.33 o 
  -2  17   5       10.16       60.80     58.56 o 
  -1  17   5     7490.94     7398.99    142.87 o 
   0  17   5       96.21      141.63     33.78 o 
   1  17   5    11429.39    11513.96     49.12 o 
   2  17   5        6.07       74.89     31.37 o 
   3  17   5     5974.24     5920.30    117.95 o 
   4  17   5       27.88       35.99     49.69 o 
   5  17   5     1228.58     1226.87     39.46 o 
   6  17   5      130.46      151.71     33.86 o 
   7  17   5     1198.63     1210.59     72.83 o 
   8  17   5      199.64      374.71     31.67 o 
   9  17   5      521.28      462.14     47.92 o 
  10  17   5        8.47       56.46     26.10 o 
 -10  18   5       73.99       -5.89     40.57 o 
  -9  18   5      824.84      742.96     50.59 o 
  -8  18   5      639.54      630.11     41.21 o 
  -7  18   5      915.57     1001.65     44.74 o 
  -6  18   5      407.75      437.98    130.32 o 
  -5  18   5      968.34      923.25     41.55 o 
  -4  18   5      449.00      446.41     40.54 o 
  -3  18   5     2304.55     2234.61     48.17 o 
  -2  18   5     1421.77     1442.53     45.03 o 
  -1  18   5     2545.11     2493.37     44.74 o 
   0  18   5     3250.68     3294.75     49.52 o 
   1  18   5     1858.31     1969.01     37.23 o 
   2  18   5      573.28      602.79     45.69 o 
   3  18   5      267.50      249.99     46.62 o 
   4  18   5      371.26      415.14     36.37 o 
   5  18   5       63.85       28.61     44.57 o 
   6  18   5        8.99       26.94     39.48 o 
   7  18   5      272.35      336.06     66.99 o 
   8  18   5      322.61      385.57     75.67 o 
   9  18   5      818.93      740.93     27.92 o 
  10  18   5      267.60      244.59     30.28 o 
 -10  19   5     1143.76      851.54     42.68 o 
  -9  19   5       57.80      -32.41     38.68 o 
  -8  19   5     1655.93     1590.43    104.96 o 
  -7  19   5      143.69      315.33    114.33 o 
  -6  19   5      846.00      890.66     43.20 o 
  -5  19   5       49.95       18.12     42.64 o 
  -4  19   5       54.77      100.84     39.51 o 
  -3  19   5       27.93        7.44     44.13 o 
  -2  19   5     1069.39     1046.17     39.80 o 
  -1  19   5       28.94       74.93     35.88 o 
   0  19   5     1325.11     1365.15     37.71 o 
   1  19   5       29.40       35.85     34.09 o 
   2  19   5     4243.71     4292.11     35.76 o 
   3  19   5      385.32      377.85     35.85 o 
   4  19   5     3056.50     3229.27     47.76 o 
   5  19   5       89.66       86.54     34.27 o 
   6  19   5     1587.25     1634.23     35.88 o 
   7  19   5      252.38      275.63     30.15 o 
   8  19   5     1211.83     1203.36     54.30 o 
   9  19   5      128.49      122.24     27.19 o 
 -10  20   5      384.18      265.38     51.66 o 
  -9  20   5      140.14      121.49     35.86 o 
  -8  20   5     1502.29     1604.42     47.54 o 
  -7  20   5      963.94      967.26     38.41 o 
  -6  20   5     3210.61     2993.14     46.53 o 
  -5  20   5     1135.87     1144.73     40.02 o 
  -4  20   5     9177.68     9099.07     59.05 o 
  -3  20   5     1303.52     1269.19     41.72 o 
  -2  20   5     7095.62     7122.67     52.54 o 
  -1  20   5      559.79      552.99     39.47 o 
   0  20   5     1530.58     1535.22     40.87 o 
   1  20   5       12.03       78.01     36.15 o 
   2  20   5      766.92      800.33     34.69 o 
   3  20   5       89.28      162.62     37.19 o 
   4  20   5       22.49       89.90     39.68 o 
   5  20   5       99.59      105.30     33.67 o 
   6  20   5      493.13      443.74     31.36 o 
   7  20   5      884.93      887.06     29.00 o 
   8  20   5     1031.96      961.86     55.70 o 
   9  20   5      208.70      216.67     50.77 o 
  -9  21   5      246.32      204.69    135.56 o 
  -8  21   5      266.30      392.03     66.06 o 
  -7  21   5       40.49      137.16     35.29 o 
  -6  21   5        0.61      176.59     35.74 o 
  -5  21   5      107.58       67.36     37.17 o 
  -4  21   5      273.27      395.78     39.24 o 
  -3  21   5     1724.31     1690.34     46.89 o 
  -2  21   5     1030.60      964.74     42.04 o 
  -1  21   5     4047.03     4119.18     85.23 o 
   0  21   5     2040.71     2184.03     38.38 o 
   1  21   5     6528.74     6667.32     58.52 o 
   2  21   5     2805.62     2909.58     36.85 o 
   3  21   5     5858.37     5879.68    100.64 o 
   4  21   5     1745.61     1820.55     40.38 o 
   5  21   5     2728.95     2762.80     89.69 o 
   6  21   5      335.63      368.75     55.77 o 
   7  21   5     1287.99     1154.40     62.85 o 
   8  21   5      254.31      331.91     29.17 o 
   9  21   5      327.99      306.32     28.94 o 
  -9  22   5      177.76       96.81     47.32 o 
  -8  22   5        6.79       84.30     42.72 o 
  -7  22   5      111.32       29.85     38.17 o 
  -6  22   5        8.22       49.30     49.43 o 
  -5  22   5      115.53      108.74     65.98 o 
  -4  22   5       23.38       61.28     58.58 o 
  -3  22   5     1225.27     1270.93     41.15 o 
  -2  22   5       29.49      107.17     51.11 o 
  -1  22   5      834.99      796.84     34.26 o 
   0  22   5      541.47      558.78     32.29 o 
   1  22   5      573.29      562.92     34.63 o 
   2  22   5       92.22      150.19     32.21 o 
   3  22   5      118.09      214.07     34.45 o 
   4  22   5      420.87      420.86     63.56 o 
   5  22   5        1.79       33.79     29.62 o 
   6  22   5      118.54      158.47     33.87 o 
   7  22   5       84.17      139.24     34.01 o 
   8  22   5      140.99      130.49     44.01 o 
   9  22   5      215.48       93.31     27.94 o 
  -9  23   5       38.12       52.34     33.74 o 
  -8  23   5        0.13       25.39     50.89 o 
  -7  23   5        0.01      -37.46     37.46 o 
  -6  23   5       20.46      -38.09     38.09 o 
  -5  23   5        7.15      -38.93     38.93 o 
  -4  23   5      166.91      192.57     44.59 o 
  -3  23   5      213.81      257.35     45.10 o 
  -2  23   5      114.66      176.34     39.78 o 
  -1  23   5     1767.62     1826.84     37.31 o 
   0  23   5     1107.18     1211.03     33.65 o 
   1  23   5     1507.68     1459.86     57.57 o 
   2  23   5      300.49      344.08     31.66 o 
   3  23   5       58.61      150.23     33.02 o 
   4  23   5      230.52      262.70     30.85 o 
   5  23   5      529.65      462.89     35.64 o 
   6  23   5       91.62      158.62     34.44 o 
   7  23   5       33.99       77.01     31.51 o 
   8  23   5        3.57      -23.80     27.63 o 
  -8  24   5      138.91      158.31     34.22 o 
  -7  24   5      110.06      174.29     34.21 o 
  -6  24   5     1545.83     1472.71     67.27 o 
  -5  24   5       32.05      104.93     37.87 o 
  -4  24   5      909.15     1012.13     37.84 o 
  -3  24   5       65.33       61.74     40.65 o 
  -2  24   5      603.92      624.71     56.20 o 
  -1  24   5       23.15       81.93     35.57 o 
   0  24   5      916.91     1076.84     40.58 o 
   1  24   5      163.29      173.94     30.24 o 
   2  24   5      631.14      657.93     31.80 o 
   3  24   5       67.13      128.33     33.83 o 
   4  24   5        1.90       40.84     69.05 o 
   5  24   5       88.59      121.30     33.92 o 
   6  24   5      136.51      104.04     40.34 o 
   7  24   5        0.12       -1.66     43.27 o 
   8  24   5       33.56       64.59     27.98 o 
  -8  25   5       72.56      124.18     37.11 o 
  -7  25   5      232.64      254.13     37.14 o 
  -6  25   5        0.45       20.27     34.70 o 
  -5  25   5        9.89       60.31     80.93 o 
  -4  25   5      196.00      104.33     39.18 o 
  -3  25   5       12.43      -44.98     44.98 o 
  -2  25   5        1.79       35.09     51.02 o 
  -1  25   5       83.08      154.03     31.71 o 
   0  25   5        5.31       35.39     30.34 o 
   1  25   5       79.72      107.82     34.57 o 
   2  25   5      192.17      135.89     30.70 o 
   3  25   5      530.27      528.05     37.85 o 
   4  25   5     1798.43     1839.56     74.43 o 
   5  25   5      453.13      436.21     32.84 o 
   6  25   5     1886.11     1747.15     45.15 o 
   7  25   5      225.81      159.04     33.06 o 
   8  25   5      190.04      123.59     34.80 o 
  -8  26   5      150.45      138.23     91.98 o 
  -7  26   5     1240.34     1076.32     37.60 o 
  -6  26   5      939.13      893.87     79.56 o 
  -5  26   5     1931.27     1868.60     63.27 o 
  -4  26   5      372.68      397.18     36.20 o 
  -3  26   5     2382.52     2458.71     57.29 o 
  -2  26   5      309.73      383.47     34.79 o 
  -1  26   5     2286.90     2382.64     58.70 o 
   0  26   5     1511.72     1690.74     37.74 o 
   1  26   5      447.40      459.07     33.78 o 
   2  26   5       26.07      -19.54     31.75 o 
   3  26   5        0.26       15.68     36.60 o 
   4  26   5      121.97      168.23     42.89 o 
   5  26   5      117.62       76.23     31.71 o 
   6  26   5      319.00      339.38     46.08 o 
   7  26   5      225.31      216.31     60.10 o 
  -7  27   5      207.90      165.53     34.95 o 
  -6  27   5       31.42       14.70     54.07 o 
  -5  27   5       31.33       20.24     34.63 o 
  -4  27   5       48.26      128.00     38.56 o 
  -3  27   5       26.09      -17.13     39.21 o 
  -2  27   5        0.18       24.12     34.71 o 
  -1  27   5     3031.99     2992.48     62.98 o 
   0  27   5      389.84      433.52     29.91 o 
   1  27   5     5308.64     5154.80     41.95 o 
   2  27   5      171.34      140.38     30.31 o 
   3  27   5     1467.55     1332.38     61.30 o 
   4  27   5       78.25      117.99     33.43 o 
   5  27   5     1361.47     1127.11     58.06 o 
   6  27   5       78.21      144.29     32.89 o 
   7  27   5     1003.89      701.71     57.75 o 
  -7  28   5      319.51      331.61    117.94 o 
  -6  28   5      435.69      335.27     40.57 o 
  -5  28   5      244.20      210.15     48.74 o 
  -4  28   5      380.72      362.37     38.63 o 
  -3  28   5      244.08      178.24     79.56 o 
  -2  28   5      857.58      771.12     33.85 o 
  -1  28   5     1025.22     1075.14     34.72 o 
   0  28   5      232.35      192.74     31.46 o 
   1  28   5      215.94      185.81     35.90 o 
   2  28   5      197.80      206.26     28.88 o 
   3  28   5        0.24       46.66     35.42 o 
   4  28   5        7.35       46.05     32.85 o 
   5  28   5        2.32       18.32     55.01 o 
   6  28   5        0.20      -38.39     38.39 o 
  -6  29   5       15.78       19.55     39.11 o 
  -5  29   5       42.73      115.75     34.74 o 
  -4  29   5       23.62       77.02     35.16 o 
  -3  29   5        6.86       87.37     56.69 o 
  -2  29   5      298.90      321.53     32.23 o 
  -1  29   5        1.38       79.47     49.27 o 
   0  29   5     1255.94     1192.51     35.41 o 
   1  29   5        0.46       23.67     29.57 o 
   2  29   5      357.12      361.65     29.04 o 
   3  29   5       24.95       -8.72     32.77 o 
   4  29   5       89.62       55.19     32.19 o 
   5  29   5       19.91      127.63     34.74 o 
   6  29   5      274.93      153.84     35.29 o 
  -6  30   5        2.53      -28.30     41.48 o 
  -5  30   5       21.98       31.81     34.54 o 
  -4  30   5       30.08       76.74     35.31 o 
  -3  30   5        0.94       95.48     36.95 o 
  -2  30   5       15.91       42.70     33.12 o 
  -1  30   5       12.95       51.61     29.76 o 
   0  30   5      212.34      201.66     30.16 o 
   1  30   5       83.42      116.93     36.29 o 
   2  30   5       43.21      147.02     38.33 o 
   3  30   5       29.78      -10.08     31.53 o 
   4  30   5        4.77       -7.91     33.25 o 
   5  30   5        0.69       38.91     34.91 o 
  -5  31   5        0.70       21.68     41.95 o 
  -4  31   5       31.48      -33.27    146.48 o 
  -3  31   5        8.44       51.95     55.49 o 
  -2  31   5       12.65       40.98     30.72 o 
  -1  31   5       38.85       70.48     31.61 o 
   0  31   5       30.20       74.55     31.84 o 
   1  31   5      181.77      125.95     36.21 o 
   2  31   5       12.14      -10.46     41.26 o 
   3  31   5      112.41       81.12     35.34 o 
   4  31   5       41.88        8.39     44.20 o 
   5  31   5       51.39       40.38     55.66 o 
  -4  32   5        9.25       79.96     60.39 o 
  -3  32   5      104.22        9.88     38.64 o 
  -2  32   5       12.15       46.24     32.36 o 
  -1  32   5      286.86      256.49     31.54 o 
   0  32   5      155.79      115.25     29.98 o 
   1  32   5      154.52      121.48     27.84 o 
   2  32   5        1.38       64.12     52.64 o 
   3  32   5       19.42      -30.69     34.92 o 
   4  32   5       12.33       38.74     35.14 o 
  -3  33   5       11.30        3.58     52.74 o 
  -2  33   5      271.82      287.28     33.71 o 
  -1  33   5       44.55       40.56     32.54 o 
   0  33   5      343.57      262.65     30.83 o 
   1  33   5       74.10      138.29     31.30 o 
   2  33   5      617.54      445.10     31.86 o 
   3  33   5      113.67       78.87     45.31 o 
  -2  34   5      993.30      941.21     35.14 o 
  -1  34   5        0.01       13.36     29.06 o 
   0  34   5      788.43      756.85     70.31 o 
   1  34   5        3.34        8.76     27.45 o 
 -12   0   6      105.93       44.08     43.36 o 
 -10   0   6      239.52      260.15     45.43 o 
  -8   0   6       54.36      139.37     46.49 o 
  -6   0   6      676.88      765.38     52.12 o 
  -4   0   6      670.64      567.26     56.05 o 
  -2   0   6      616.45      617.15     59.20 o 
   0   0   6     1312.20     1218.35     85.53 o 
   4   0   6     1326.52     1379.10     63.96 o 
   6   0   6     3342.02     3375.51     76.42 o 
   8   0   6      162.90      201.24     52.52 o 
  10   0   6      535.82      485.95     52.95 o 
 -12   1   6       22.84       31.49     31.43 o 
 -11   1   6       87.82       92.20     30.97 o 
 -10   1   6        0.57       26.46     31.52 o 
  -9   1   6      134.07      163.55     33.47 o 
  -8   1   6      172.26      242.31     33.36 o 
  -7   1   6      924.10     1007.71     36.77 o 
  -6   1   6      442.71      448.16     39.23 o 
  -5   1   6        4.90       76.59     36.93 o 
  -4   1   6      822.73      729.23     40.29 o 
  -3   1   6       77.57      106.56     40.24 o 
  -2   1   6     2333.96     2238.33     41.79 o 
  -1   1   6      197.76      257.32     59.42 o 
   0   1   6      641.99      780.14     59.87 o 
   1   1   6      554.14      384.53     48.31 o 
   3   1   6      597.67      466.87     64.82 o 
   4   1   6     1477.94     1312.79     48.39 o 
   5   1   6     1248.29     1250.73     82.78 o 
   6   1   6      105.18       66.35     44.92 o 
   7   1   6     1004.73     1032.09     45.02 o 
   8   1   6       10.85       55.25    121.21 o 
   9   1   6      147.14      248.54     39.92 o 
  10   1   6       39.06      136.59    108.14 o 
  11   1   6      197.41      217.35     37.90 o 
 -12   2   6      104.00       63.62     29.99 o 
 -11   2   6        0.54       32.91     35.90 o 
 -10   2   6      444.01      401.96     33.22 o 
  -9   2   6      293.47      362.44     33.59 o 
  -8   2   6     1490.29     1610.24     57.68 o 
  -7   2   6       52.06      138.63     38.26 o 
  -6   2   6     4789.34     4835.98     60.16 o 
  -5   2   6      459.41      476.35     36.65 o 
  -4   2   6     4118.23     4015.29     60.39 o 
  -3   2   6     1321.28     1169.92     39.45 o 
  -2   2   6     6397.78     6248.93    142.20 o 
  -1   2   6     1474.05     1350.41     48.81 o 
   0   2   6    10440.01     9636.08    122.76 o 
   1   2   6     2824.22     2467.14     70.83 o 
   2   2   6     1714.50     1756.90    143.60 o 
   3   2   6      646.85      733.61     77.80 o 
   4   2   6        4.55      215.07    134.27 o 
   5   2   6      473.23      516.80     47.87 o 
   6   2   6      577.85      661.82     41.45 o 
   7   2   6      382.28      363.35     40.68 o 
   8   2   6      206.06      344.57     37.53 o 
   9   2   6       31.14      218.28     99.50 o 
  10   2   6      420.30      527.85    134.96 o 
  11   2   6        0.03      -21.64     53.04 o 
 -12   3   6      819.21      632.21     32.42 o 
 -11   3   6      319.78      294.34     31.63 o 
 -10   3   6      288.92      292.95     32.38 o 
  -9   3   6      465.15      660.29     74.65 o 
  -8   3   6      868.82      931.62     34.87 o 
  -7   3   6       34.75      214.23     37.42 o 
  -6   3   6     1875.92     1849.25     41.59 o 
  -5   3   6      141.68      166.12     39.01 o 
  -4   3   6      339.37      373.39     39.57 o 
  -3   3   6      219.41      300.41     41.93 o 
  -2   3   6      592.30      640.06     48.32 o 
  -1   3   6      729.74      588.56     47.82 o 
   0   3   6    12455.48    12389.35    601.01 o 
   1   3   6     1121.13     1194.28     87.08 o 
   2   3   6    12055.77    11145.25    147.81 o 
   3   3   6     1400.26     1278.53     66.28 o 
   4   3   6     9346.43     8823.43     57.00 o 
   5   3   6     2511.55     2229.46     79.69 o 
   6   3   6     5443.97     5532.03     69.59 o 
   7   3   6      280.60      360.65     67.91 o 
   8   3   6      446.90      502.15     40.48 o 
   9   3   6      372.88      423.36     68.30 o 
  10   3   6       92.36       84.87     36.96 o 
  11   3   6       29.25        9.84     38.61 o 
 -11   4   6       32.45       40.42     29.51 o 
 -10   4   6       21.36       52.31     31.47 o 
  -9   4   6        8.04       56.25     32.04 o 
  -8   4   6      481.73      594.63     34.24 o 
  -7   4   6     3503.10     3694.66     50.08 o 
  -6   4   6     2839.10     2913.71     37.55 o 
  -5   4   6    14808.38    14354.07     59.10 o 
  -4   4   6     2288.26     2146.48     42.53 o 
  -3   4   6     6755.84     5945.40     46.56 o 
  -2   4   6      652.83      605.32     44.26 o 
  -1   4   6      997.53      860.68     44.42 o 
   0   4   6      178.73      212.79     68.94 o 
   1   4   6      429.54      427.92     51.85 o 
   2   4   6       22.60       38.45     65.29 o 
   3   4   6     1224.33     1176.75     65.85 o 
   4   4   6        0.18      160.92     75.48 o 
   5   4   6        3.62       72.88     68.13 o 
   6   4   6        5.09       74.69     41.09 o 
   7   4   6      175.19      145.25     43.06 o 
   8   4   6      418.37      390.10     41.65 o 
   9   4   6       71.50      104.52     66.79 o 
  10   4   6       72.99       94.75     37.37 o 
  11   4   6      332.80      304.64     42.77 o 
 -11   5   6      172.93      156.24     30.88 o 
 -10   5   6        0.36       -3.41     30.55 o 
  -9   5   6       25.41       77.53     31.89 o 
  -8   5   6        0.26       73.73     33.92 o 
  -7   5   6     1742.62     1821.17     41.04 o 
  -6   5   6       12.26       16.11     37.91 o 
  -5   5   6      183.10      193.21     39.12 o 
  -4   5   6      218.07      257.01     38.99 o 
  -3   5   6      453.98      403.23     44.53 o 
  -2   5   6       11.56       37.92     38.65 o 
  -1   5   6       20.77       72.27     42.88 o 
   0   5   6      451.35      619.11     86.65 o 
   1   5   6      188.00      317.63     47.39 o 
   2   5   6        0.33       32.80     49.74 o 
   3   5   6     3141.59     2622.10     51.07 o 
   4   5   6        1.03       -9.97     59.23 o 
   5   5   6    11984.68    11328.91     62.63 o 
   6   5   6        2.37       73.12     43.51 o 
   7   5   6     1472.46     1574.68     46.25 o 
   8   5   6       33.18       71.30     41.10 o 
   9   5   6        4.04       84.86     55.62 o 
  10   5   6       15.80       26.49     35.10 o 
  11   5   6       89.33      124.86     77.67 o 
 -11   6   6       12.91       97.13     30.55 o 
 -10   6   6        0.33       55.00     36.31 o 
  -9   6   6        4.45       48.70     34.24 o 
  -8   6   6        3.34       21.16     33.36 o 
  -7   6   6     1850.66     1853.80     46.48 o 
  -6   6   6     2393.49     2542.57     39.42 o 
  -5   6   6     6566.83     6505.72     67.77 o 
  -4   6   6     2231.75     2122.50     40.49 o 
  -3   6   6      454.73      504.30     46.82 o 
  -2   6   6      404.97      403.86     40.68 o 
  -1   6   6      701.39      764.60     43.68 o 
   0   6   6     1064.54      961.87     44.44 o 
   1   6   6      469.20      515.28     52.79 o 
   2   6   6      254.41      187.58     50.45 o 
   3   6   6      239.65      218.22     62.84 o 
   4   6   6      514.60      365.43     74.62 o 
   5   6   6      659.16      624.21     61.85 o 
   6   6   6      165.39      294.09     59.70 o 
   7   6   6       21.19       96.58     38.68 o 
   8   6   6       72.37      200.20    110.08 o 
   9   6   6        8.75        6.66     89.14 o 
  10   6   6        0.08        6.47     55.36 o 
  11   6   6       45.77       82.23     37.92 o 
 -11   7   6       34.92       50.77     33.92 o 
 -10   7   6       38.36       78.66     31.63 o 
  -9   7   6      106.41       91.29     32.44 o 
  -8   7   6        2.42       42.98     34.32 o 
  -7   7   6       38.82       51.13     35.48 o 
  -6   7   6      221.09      247.72     39.88 o 
  -5   7   6     2076.27     2009.30     42.24 o 
  -4   7   6        1.15      -10.68     44.90 o 
  -3   7   6      999.91      963.08     44.00 o 
  -2   7   6       78.12      142.01     39.63 o 
  -1   7   6       50.98      115.35     41.57 o 
   0   7   6      775.67     1038.39     44.19 o 
   1   7   6      101.63      197.90     55.48 o 
   2   7   6      468.55      577.00     77.24 o 
   3   7   6      264.14      292.04     43.41 o 
   4   7   6     3048.73     2827.61     47.68 o 
   5   7   6      207.63      246.77     40.87 o 
   6   7   6     2261.91     2290.47     46.67 o 
   7   7   6       34.98      -45.28    126.71 o 
   8   7   6       18.90       33.92     69.72 o 
   9   7   6       40.35      120.35     81.06 o 
  10   7   6        3.45       32.47     37.87 o 
  11   7   6       40.52       62.52     37.86 o 
 -11   8   6       12.44       89.24     32.43 o 
 -10   8   6       11.69       38.19     31.73 o 
  -9   8   6       21.83       38.39     33.30 o 
  -8   8   6      112.25      157.36     36.13 o 
  -7   8   6       42.92       65.48     36.71 o 
  -6   8   6       19.58       64.88     39.10 o 
  -5   8   6      330.25      370.86     37.39 o 
  -4   8   6     1877.16     1941.31     45.50 o 
  -3   8   6      523.30      513.85     55.04 o 
  -2   8   6      139.53       84.31     43.68 o 
  -1   8   6        9.15       31.24     39.87 o 
   0   8   6      490.81      527.47     39.04 o 
   1   8   6        9.76       44.84     53.52 o 
   2   8   6     1190.06     1188.92     50.90 o 
   3   8   6     2829.34     2583.60     48.79 o 
   4   8   6     1758.92     1667.78     54.43 o 
   5   8   6     5130.93     5133.80    182.63 o 
   6   8   6      457.40      511.04     54.03 o 
   7   8   6      416.22      476.92     85.45 o 
   8   8   6        1.65       46.08     40.46 o 
   9   8   6      204.48      234.36     43.37 o 
  10   8   6        0.27       49.80     44.06 o 
  11   8   6       51.43      158.28    128.13 o 
 -11   9   6      116.00      131.77     36.95 o 
 -10   9   6      158.14      223.54     48.33 o 
  -9   9   6      156.79      213.14     33.45 o 
  -8   9   6      813.11      816.09     34.60 o 
  -7   9   6      127.55      140.23     33.13 o 
  -6   9   6     1648.30     1592.36     39.52 o 
  -5   9   6      171.05      166.23     41.22 o 
  -4   9   6     1379.53     1324.28     41.76 o 
  -3   9   6     2133.23     2136.89     45.54 o 
  -2   9   6        1.38       23.65     38.97 o 
  -1   9   6      515.98      480.36     37.24 o 
   0   9   6     1053.65      924.02     72.66 o 
   1   9   6     1018.52      874.67     55.30 o 
   2   9   6     1789.02     1882.39     47.87 o 
   3   9   6    13787.82    13250.34    324.12 o 
   4   9   6     1451.42     1381.69     55.36 o 
   5   9   6     3555.42     3508.65     52.30 o 
   6   9   6      512.45      560.85     48.55 o 
   7   9   6      259.28      277.79     38.23 o 
   8   9   6      890.57     1002.50     51.06 o 
   9   9   6       70.54      127.60     42.21 o 
  10   9   6      173.94      237.75     64.04 o 
  11   9   6        6.82       14.30     72.51 o 
 -11  10   6        8.57        9.43     30.98 o 
 -10  10   6       75.37      133.61     35.61 o 
  -9  10   6      240.74      197.79     36.72 o 
  -8  10   6      511.25      673.19     37.15 o 
  -7  10   6     1058.23     1120.03     43.88 o 
  -6  10   6     1186.77     1194.87     41.52 o 
  -5  10   6     8743.00     8601.20     56.19 o 
  -4  10   6      365.63      343.63     46.45 o 
  -3  10   6    18053.74    17335.03    200.33 o 
  -2  10   6       18.62       77.51     41.90 o 
  -1  10   6      667.31      572.61     53.13 o 
   0  10   6      837.49      894.40     38.40 o 
   1  10   6     1938.72     1630.85     55.88 o 
   2  10   6       27.47       44.27     48.64 o 
   3  10   6     2219.11     2208.14    113.73 o 
   4  10   6       86.67      136.36     46.23 o 
   5  10   6       40.40       95.21     40.36 o 
   6  10   6      260.47      288.40     31.54 o 
   7  10   6      264.88      274.46     38.81 o 
   8  10   6      639.17      625.88     75.52 o 
   9  10   6       76.71      115.75     38.72 o 
  10  10   6       71.65       89.31     37.47 o 
 -11  11   6      218.15      180.41     36.53 o 
 -10  11   6      315.74      336.21     36.57 o 
  -9  11   6      673.85      667.82     38.37 o 
  -8  11   6      294.24      436.54     43.87 o 
  -7  11   6        2.81      141.71     47.29 o 
  -6  11   6      184.82      214.39     43.35 o 
  -5  11   6       14.78       50.25     54.54 o 
  -4  11   6       39.61       -6.84     46.59 o 
  -3  11   6       77.35       62.45     41.42 o 
  -2  11   6       41.85       93.03     37.55 o 
  -1  11   6     1003.12     1030.69     43.62 o 
   0  11   6     1402.82     1336.93     41.09 o 
   1  11   6       97.89      117.53     37.81 o 
   2  11   6     2903.32     2710.14     66.54 o 
   3  11   6     5392.18     5056.71     55.64 o 
   4  11   6     5376.21     5051.39     51.40 o 
   5  11   6     1648.77     1661.29     39.96 o 
   6  11   6     2106.79     2213.46     31.72 o 
   7  11   6      598.42      634.31     45.19 o 
   8  11   6      538.56      592.64     32.20 o 
   9  11   6      363.79      321.76     39.26 o 
  10  11   6       99.60      207.00     62.37 o 
 -11  12   6       40.72       80.93     40.65 o 
 -10  12   6      361.93      363.17     43.17 o 
  -9  12   6       12.31      186.44     40.13 o 
  -8  12   6     1375.07     1409.80     44.59 o 
  -7  12   6      969.70     1002.10     41.12 o 
  -6  12   6     4002.58     4129.27     50.37 o 
  -5  12   6       60.11       86.99     46.10 o 
  -4  12   6    13192.80    13196.33    257.93 o 
  -3  12   6       53.51       97.56     43.06 o 
  -2  12   6     6211.62     5893.18     89.47 o 
  -1  12   6      137.76      130.24     45.32 o 
   0  12   6      515.56      485.22     37.47 o 
   1  12   6      122.70      145.61     39.73 o 
   2  12   6     2081.57     1915.33     48.70 o 
   3  12   6       34.51       91.96     46.75 o 
   4  12   6       67.37       86.11     38.22 o 
   5  12   6       14.83       55.64     37.12 o 
   6  12   6       66.87      125.85     40.83 o 
   7  12   6      743.88      759.41     54.40 o 
   8  12   6      222.97      236.03     29.86 o 
   9  12   6       38.56      100.23     25.04 o 
  10  12   6      309.96      318.40     83.86 o 
 -11  13   6      153.89       62.60     48.38 o 
 -10  13   6      206.81      237.24     43.10 o 
  -9  13   6       70.70      112.21     55.88 o 
  -8  13   6      253.12      361.45     47.54 o 
  -7  13   6      753.16      824.56    101.91 o 
  -6  13   6      131.43      213.24     69.29 o 
  -5  13   6      494.00      567.58     45.86 o 
  -4  13   6      256.81      311.54     40.51 o 
  -3  13   6      297.39      276.51     43.19 o 
  -2  13   6     2241.21     2073.46     40.44 o 
  -1  13   6      804.83      803.00     40.18 o 
   0  13   6      509.57      547.58     37.91 o 
   1  13   6      643.28      677.86     52.91 o 
   2  13   6     7321.42     7065.01     90.18 o 
   3  13   6     1469.16     1424.99     41.33 o 
   4  13   6     4363.19     4285.12     96.70 o 
   5  13   6      832.28      847.41     41.70 o 
   6  13   6      429.96      494.02     72.62 o 
   7  13   6      116.08      127.02     40.45 o 
   8  13   6      225.86      257.50     31.84 o 
   9  13   6      116.71      131.84     24.95 o 
  10  13   6       58.75       92.72     27.23 o 
 -10  14   6       44.89       37.96    104.27 o 
  -9  14   6      166.12      199.02     84.67 o 
  -8  14   6        0.95      106.86     39.77 o 
  -7  14   6      107.74       90.11     62.45 o 
  -6  14   6       58.38      102.46     72.12 o 
  -5  14   6      752.32      744.68     39.81 o 
  -4  14   6      198.40      180.49     43.91 o 
  -3  14   6      840.71      768.82     43.51 o 
  -2  14   6        4.05        7.67     39.83 o 
  -1  14   6        4.09       69.41     37.82 o 
   0  14   6      143.25      204.44     43.12 o 
   1  14   6      248.31      279.26     38.76 o 
   2  14   6     1648.92     1541.79     54.72 o 
   3  14   6      850.97      814.24     37.91 o 
   4  14   6      829.66      873.53     39.22 o 
   5  14   6       19.53       82.66     32.92 o 
   6  14   6      212.85      252.44     38.96 o 
   7  14   6       23.97       38.17     56.41 o 
   8  14   6       12.77      128.21     27.62 o 
   9  14   6       12.30       37.96     41.10 o 
  10  14   6       50.57       62.48     24.08 o 
 -10  15   6       56.76      137.77     39.29 o 
  -9  15   6       59.38       34.30     40.01 o 
  -8  15   6        0.88       40.06     86.74 o 
  -7  15   6      120.97      121.81     40.64 o 
  -6  15   6        3.19      -45.24     70.23 o 
  -5  15   6       15.94       50.32     45.83 o 
  -4  15   6      303.47      361.42     44.41 o 
  -3  15   6        2.77       23.21     58.80 o 
  -2  15   6     1332.46     1179.61     42.03 o 
  -1  15   6       53.77       90.46     45.65 o 
   0  15   6       87.63       81.80     37.73 o 
   1  15   6       65.15      107.38     35.81 o 
   2  15   6     1243.74     1137.72     43.42 o 
   3  15   6        3.39        5.57     32.69 o 
   4  15   6        0.09        0.42     37.95 o 
   5  15   6        5.29       69.76     32.30 o 
   6  15   6        0.20       -9.19     31.57 o 
   7  15   6       73.63      127.76     28.20 o 
   8  15   6        2.54       79.86     28.83 o 
   9  15   6       62.26       57.75     25.98 o 
  10  15   6      177.92      175.87     27.14 o 
 -10  16   6      131.81       88.89     59.06 o 
  -9  16   6       31.67      156.82     43.41 o 
  -8  16   6     1178.28     1085.77     47.49 o 
  -7  16   6        4.53      -35.98     35.98 o 
  -6  16   6      863.09      895.50     42.96 o 
  -5  16   6       93.91      116.18     43.45 o 
  -4  16   6      417.68      429.05     43.69 o 
  -3  16   6      558.49      578.56     45.27 o 
  -2  16   6      909.40      816.07     38.18 o 
  -1  16   6     1666.94     1581.97     40.17 o 
   0  16   6     1435.85     1507.88     41.00 o 
   1  16   6     1923.14     1845.47     37.41 o 
   2  16   6      245.71      262.21     32.69 o 
   3  16   6      766.65      662.77     36.86 o 
   4  16   6      207.16      193.56     38.00 o 
   5  16   6       84.88      122.06     33.71 o 
   6  16   6      195.49      265.11     33.64 o 
   7  16   6      359.70      393.15     37.69 o 
   8  16   6      604.72      681.29     33.76 o 
   9  16   6       10.89       11.25     30.26 o 
  10  16   6      354.80      311.59     54.30 o 
 -10  17   6      532.11      328.67     79.47 o 
  -9  17   6        1.38       11.36     37.77 o 
  -8  17   6      737.45      725.37     46.70 o 
  -7  17   6      211.74      355.81     60.78 o 
  -6  17   6      279.34      286.81     41.69 o 
  -5  17   6       64.43       63.51     49.56 o 
  -4  17   6        3.75       16.73     64.30 o 
  -3  17   6      692.41      623.76     44.38 o 
  -2  17   6     1070.05     1051.42     41.31 o 
  -1  17   6        6.71       35.48     37.10 o 
   0  17   6     3113.70     3334.87     40.89 o 
   1  17   6       91.57       41.49     36.63 o 
   2  17   6     5540.59     5543.85     62.35 o 
   3  17   6      144.38      204.68     36.27 o 
   4  17   6     2253.12     2312.16     39.66 o 
   5  17   6        3.33       95.76     35.85 o 
   6  17   6     1393.25     1422.33     35.13 o 
   7  17   6       23.72       59.81     28.33 o 
   8  17   6     1055.84      997.36     39.00 o 
   9  17   6       42.80       41.23     24.51 o 
 -10  18   6       45.33      -35.79     37.03 o 
  -9  18   6      102.89      122.78     78.05 o 
  -8  18   6      291.01      312.94     44.53 o 
  -7  18   6      628.33      711.57     40.62 o 
  -6  18   6      608.17      598.39     36.92 o 
  -5  18   6      529.68      519.20     54.29 o 
  -4  18   6     2248.65     2155.08     58.76 o 
  -3  18   6     1110.12     1124.31     45.20 o 
  -2  18   6     1665.59     1699.87     43.32 o 
  -1  18   6      806.08      891.97     45.37 o 
   0  18   6      171.36      187.23     35.12 o 
   1  18   6      545.48      532.29     31.50 o 
   2  18   6     1117.75     1083.87     44.26 o 
   3  18   6       69.49      128.44     36.98 o 
   4  18   6      289.69      313.68     32.71 o 
   5  18   6       59.83      115.17     34.76 o 
   6  18   6        0.31       54.21     30.97 o 
   7  18   6       97.38      110.29     29.51 o 
   8  18   6      201.54      232.31     29.03 o 
   9  18   6        5.27       38.16     26.67 o 
  -9  19   6      410.59      357.47     39.23 o 
  -8  19   6       83.02       21.11     78.74 o 
  -7  19   6      408.80      471.47     39.86 o 
  -6  19   6       53.07       79.18     45.60 o 
  -5  19   6      303.41      390.23     41.33 o 
  -4  19   6      202.71      252.29     69.59 o 
  -3  19   6      181.73      276.03     59.96 o 
  -2  19   6      179.93      211.38     54.44 o 
  -1  19   6       13.83       82.13     34.96 o 
   0  19   6       10.34       59.32     36.41 o 
   1  19   6      407.11      476.51     29.94 o 
   2  19   6        2.12       13.67     36.91 o 
   3  19   6     2721.01     2645.10     49.40 o 
   4  19   6      161.21      222.40     33.51 o 
   5  19   6      985.09      949.03     36.56 o 
   6  19   6       36.79       87.99     39.48 o 
   7  19   6      373.05      358.05     27.57 o 
   8  19   6       34.21       93.88     26.22 o 
   9  19   6      108.96       90.95     25.74 o 
  -9  20   6      196.93      233.62     43.12 o 
  -8  20   6       24.04      119.37    134.53 o 
  -7  20   6      954.43      853.12     39.29 o 
  -6  20   6      199.43      155.34     36.08 o 
  -5  20   6     3653.62     3590.66     78.87 o 
  -4  20   6      751.19      723.15     47.66 o 
  -3  20   6     5480.29     5395.78     83.30 o 
  -2  20   6      374.42      370.25     41.13 o 
  -1  20   6     1232.60     1306.94     38.08 o 
   0  20   6      545.50      589.19     38.74 o 
   1  20   6     1692.87     1921.45     37.72 o 
   2  20   6        8.09       32.11     38.66 o 
   3  20   6      626.89      687.88     37.08 o 
   4  20   6      141.69      113.95     40.35 o 
   5  20   6       43.85       17.79     36.51 o 
   6  20   6      471.16      466.80     36.28 o 
   7  20   6      107.36       83.87     36.52 o 
   8  20   6      136.26      168.27     39.36 o 
   9  20   6       65.74       60.82     25.65 o 
  -9  21   6        4.94       35.67     37.87 o 
  -8  21   6      116.41      244.14     80.55 o 
  -7  21   6        2.42       67.92     58.20 o 
  -6  21   6      113.95      169.06     98.51 o 
  -5  21   6      391.43      442.16     43.82 o 
  -4  21   6      130.24      115.08     36.47 o 
  -3  21   6      223.99      287.34     37.63 o 
  -2  21   6      871.03      821.40     41.04 o 
  -1  21   6       17.17       36.88     37.72 o 
   0  21   6       91.71      118.28     36.41 o 
   1  21   6      616.49      644.88     32.37 o 
   2  21   6     1521.80     1505.30     41.35 o 
   3  21   6     3785.67     3663.04     67.99 o 
   4  21   6     3230.71     3156.43     40.88 o 
   5  21   6      632.94      618.86     53.49 o 
   6  21   6     1211.82     1244.02     56.05 o 
   7  21   6       47.71       44.49     46.78 o 
   8  21   6      322.41      313.57     36.22 o 
  -9  22   6       15.04       76.33     38.25 o 
  -8  22   6       48.83       41.83     35.03 o 
  -7  22   6        9.62        6.86     36.69 o 
  -6  22   6      104.56      117.01     34.58 o 
  -5  22   6       26.24       38.34     35.71 o 
  -4  22   6      797.38      726.46     41.40 o 
  -3  22   6        9.52       48.93     35.47 o 
  -2  22   6       96.50       78.75     35.56 o 
  -1  22   6      149.94      266.37     62.36 o 
   0  22   6     1909.64     1947.04     36.44 o 
   1  22   6      152.47      139.58     29.78 o 
   2  22   6      166.99      182.36     35.30 o 
   3  22   6     1275.30     1292.47     36.92 o 
   4  22   6        6.76       59.42     33.88 o 
   5  22   6     2886.52     2844.42    105.38 o 
   6  22   6        0.09      144.41     83.24 o 
   7  22   6      507.94      419.94     31.51 o 
   8  22   6        0.82       55.16     39.89 o 
  -8  23   6       96.50       51.77     38.49 o 
  -7  23   6        7.98       15.79     37.30 o 
  -6  23   6      409.11      335.17     39.03 o 
  -5  23   6      766.30      784.75    161.48 o 
  -4  23   6      140.96      162.86     93.40 o 
  -3  23   6      726.24      724.44     41.97 o 
  -2  23   6        0.42      -28.36     41.66 o 
  -1  23   6      401.56      375.49     39.43 o 
   0  23   6      223.50      230.13     32.53 o 
   1  23   6       42.54       64.12     34.31 o 
   2  23   6      113.28      109.55     36.21 o 
   3  23   6      225.28      264.48     37.43 o 
   4  23   6      414.82      407.31     57.20 o 
   5  23   6      467.15      397.30     69.07 o 
   6  23   6      688.49      644.24     37.70 o 
   7  23   6      131.24      138.19     28.74 o 
   8  23   6       51.00      -11.38     27.02 o 
  -8  24   6        1.18        0.48     74.87 o 
  -7  24   6      778.01      630.44     36.60 o 
  -6  24   6       50.53      106.81     40.92 o 
  -5  24   6     1631.21     1563.25     97.83 o 
  -4  24   6        0.05       17.46     38.05 o 
  -3  24   6      550.94      517.04     35.65 o 
  -2  24   6        0.46       22.56     34.82 o 
  -1  24   6      551.49      596.30     34.16 o 
   0  24   6      535.47      589.69     35.60 o 
   1  24   6      217.95      240.11     29.67 o 
   2  24   6       83.32      192.62     33.58 o 
   3  24   6       36.54        1.13     38.03 o 
   4  24   6      175.69      167.42     37.84 o 
   5  24   6       17.74       39.36     33.38 o 
   6  24   6        7.91       14.08     46.13 o 
   7  24   6       56.12       88.04     31.60 o 
  -8  25   6       42.54        5.84     33.95 o 
  -7  25   6      427.31      345.31     38.13 o 
  -6  25   6        0.53       32.03    116.35 o 
  -5  25   6      120.79       -7.24     37.74 o 
  -4  25   6       27.78       38.93     36.66 o 
  -3  25   6        1.64      -17.45     38.08 o 
  -2  25   6       88.07       92.19     38.19 o 
  -1  25   6      426.21      439.76     39.70 o 
   0  25   6     1063.15     1137.68     34.17 o 
   1  25   6     1027.36     1192.87     42.01 o 
   2  25   6      645.24      690.94     29.32 o 
   3  25   6      354.64      328.43     34.59 o 
   4  25   6      446.30      465.16     32.09 o 
   5  25   6     1116.53     1013.10     45.58 o 
   6  25   6      218.33      163.73     35.93 o 
   7  25   6      547.71      428.98     54.63 o 
  -7  26   6      294.19      213.33     34.09 o 
  -6  26   6     1596.50     1371.43     40.74 o 
  -5  26   6      340.92      343.13     65.07 o 
  -4  26   6     1815.42     1826.54    119.02 o 
  -3  26   6       86.79      109.97     65.29 o 
  -2  26   6     1692.85     1765.48     38.45 o 
  -1  26   6      863.19      929.51     41.74 o 
   0  26   6      847.85      996.35     32.94 o 
   1  26   6      335.78      305.96     29.53 o 
   2  26   6      284.91      292.47     28.52 o 
   3  26   6       21.33       58.64     31.58 o 
   4  26   6       14.20       48.96     61.79 o 
   5  26   6       41.24       40.63     30.84 o 
   6  26   6       66.64       47.25     35.87 o 
   7  26   6        3.98       13.96     31.68 o 
  -7  27   6       32.68      -23.79     36.11 o 
  -6  27   6      129.20      170.33     37.61 o 
  -5  27   6        0.81       64.78     34.28 o 
  -4  27   6        6.17       38.30     33.31 o 
  -3  27   6        6.08       54.38     84.97 o 
  -2  27   6       16.26        3.90     59.79 o 
  -1  27   6       60.83      132.02     55.27 o 
   0  27   6      260.45      279.40     31.58 o 
   1  27   6       64.25       96.83     33.93 o 
   2  27   6      665.31      698.19     31.87 o 
   3  27   6      106.04      138.38     33.07 o 
   4  27   6     1251.14     1132.19     43.29 o 
   5  27   6        0.94       85.54     49.74 o 
   6  27   6     1090.13      797.16     72.83 o 
  -6  28   6      250.41      162.39     33.96 o 
  -5  28   6       91.86       96.47     34.46 o 
  -4  28   6       82.82      108.32     34.44 o 
  -3  28   6      223.21      295.02     38.93 o 
  -2  28   6      177.84      151.90     35.15 o 
  -1  28   6      344.20      458.50     34.35 o 
   0  28   6      574.85      589.43     32.71 o 
   1  28   6      333.27      396.12     32.58 o 
   2  28   6        4.11       66.69     27.82 o 
   3  28   6       88.46      166.58     35.37 o 
   4  28   6       97.33       99.57     32.42 o 
   5  28   6       33.83       50.88     29.92 o 
   6  28   6      147.04      162.94     31.12 o 
  -6  29   6       34.79        8.51     41.76 o 
  -5  29   6        0.72       48.36     37.72 o 
  -4  29   6       48.16       62.41     38.15 o 
  -3  29   6       20.12      -13.33     42.97 o 
  -2  29   6       79.71       99.47     36.87 o 
  -1  29   6      198.50      193.66     38.29 o 
   0  29   6       34.50       22.42     32.59 o 
   1  29   6      230.76      226.74     32.68 o 
   2  29   6       54.79      103.12     29.37 o 
   3  29   6       78.66      125.92     38.07 o 
   4  29   6        0.05       68.55     31.83 o 
   5  29   6       41.65       27.92     52.09 o 
  -5  30   6        0.05      -42.73     42.73 o 
  -4  30   6        2.44       51.36     42.51 o 
  -3  30   6       29.08       28.84     38.25 o 
  -2  30   6        3.37      -13.51     36.85 o 
  -1  30   6      161.40      203.85     34.90 o 
   0  30   6       34.89       95.62     30.85 o 
   1  30   6      150.61      151.95     27.04 o 
   2  30   6      117.01       85.03     35.64 o 
   3  30   6       30.38       27.07     51.14 o 
   4  30   6       69.03       93.05     31.57 o 
  -4  31   6        0.53       18.90     34.27 o 
  -3  31   6       24.57       66.30     41.24 o 
  -2  31   6       94.97      127.78     59.53 o 
  -1  31   6        5.10       59.05     33.31 o 
   0  31   6      271.22      306.43     37.36 o 
   1  31   6        0.59       26.28     29.35 o 
   2  31   6      361.46      327.33     33.24 o 
   3  31   6        9.77       58.85     34.32 o 
   4  31   6      173.26      130.00     35.19 o 
  -3  32   6        3.12      -34.03     66.02 o 
  -2  32   6      528.61      582.11    121.25 o 
  -1  32   6        0.33       64.90     66.42 o 
   0  32   6      536.07      523.73     33.27 o 
   1  32   6       31.09      108.81     43.20 o 
   2  32   6      219.50      208.12     41.50 o 
   3  32   6       14.78       24.39     35.13 o 
  -2  33   6       14.69      133.76     42.31 o 
  -1  33   6      236.12      192.33     34.75 o 
   0  33   6       79.97       71.94     30.16 o 
   1  33   6      528.40      516.72     39.58 o 
 -11   0   7      260.80      230.77     66.06 o 
  -9   0   7        3.15      -30.00     71.26 o 
  -7   0   7      567.97      586.56     52.60 o 
  -5   0   7       37.32       81.01     50.96 o 
  -3   0   7      383.30      418.92     54.20 o 
  -1   0   7     1551.49     1583.70     87.34 o 
   1   0   7     5858.05     5848.67     88.46 o 
   3   0   7     2698.52     2531.70     63.96 o 
   5   0   7     2484.95     2577.77     61.64 o 
   7   0   7     1823.27     1897.72     57.25 o 
   9   0   7      257.02      215.17     49.17 o 
 -11   1   7       14.40       47.49     30.78 o 
 -10   1   7       21.98       45.65     31.54 o 
  -9   1   7       37.49       38.09     32.98 o 
  -8   1   7      483.48      479.79     34.06 o 
  -7   1   7      857.61      888.64     35.83 o 
  -6   1   7     1777.30     1838.74     39.53 o 
  -5   1   7      358.69      378.12     37.03 o 
  -4   1   7     1391.93     1435.18     55.47 o 
  -3   1   7     1130.71     1228.64     39.74 o 
  -2   1   7      712.84      693.14     42.75 o 
  -1   1   7     8725.78     8410.43    222.17 o 
   0   1   7      686.44      811.72     52.46 o 
   1   1   7    10074.72     9777.63    123.53 o 
   2   1   7      541.66      544.83     59.31 o 
   3   1   7     1586.16     1621.35     63.18 o 
   4   1   7       13.28      120.73    131.57 o 
   5   1   7      544.39      557.15     57.55 o 
   6   1   7      167.65      208.57     44.85 o 
   7   1   7        0.85       99.70     36.98 o 
   8   1   7      266.00      212.10     35.51 o 
   9   1   7        1.87       52.77     54.20 o 
  10   1   7      238.42      250.14     55.32 o 
 -11   2   7      302.12      257.39     31.51 o 
 -10   2   7      113.30      156.32     33.65 o 
  -9   2   7      560.44      546.31     33.94 o 
  -8   2   7      113.12      169.85     33.48 o 
  -7   2   7     2640.83     2778.74     42.22 o 
  -6   2   7      611.67      669.49     35.77 o 
  -5   2   7     5287.94     5481.64     44.58 o 
  -4   2   7       40.32       79.69     38.68 o 
  -3   2   7     3614.17     3555.54     41.33 o 
  -2   2   7      862.51      830.01     43.04 o 
  -1   2   7     2062.42     2075.72     55.40 o 
   0   2   7     1269.64     1400.94     51.41 o 
   1   2   7      281.99      456.97     47.85 o 
   2   2   7     1321.89     1276.99     44.68 o 
   3   2   7      149.42      394.40     74.53 o 
   4   2   7     2232.38     2186.52     80.98 o 
   5   2   7       43.07      145.62     51.62 o 
   6   2   7     3545.02     3625.87     50.31 o 
   7   2   7      193.86      279.02     39.51 o 
   8   2   7       11.00       71.94     39.45 o 
   9   2   7      153.99      240.96     35.95 o 
  10   2   7      136.26      181.13     42.47 o 
 -11   3   7      814.28      758.63     36.90 o 
 -10   3   7      423.64      390.79     33.32 o 
  -9   3   7      474.38      530.20     33.29 o 
  -8   3   7      195.40      199.78     36.52 o 
  -7   3   7     2215.96     2321.11     38.46 o 
  -6   3   7      131.13      171.88     37.66 o 
  -5   3   7     1201.34     1141.19     39.15 o 
  -4   3   7      397.99      397.09     40.60 o 
  -3   3   7        1.52       49.97     38.25 o 
  -2   3   7      159.48      238.29     41.30 o 
  -1   3   7      262.00      381.71     48.76 o 
   0   3   7       28.82      102.17     50.24 o 
   1   3   7      435.51      557.13     76.42 o 
   2   3   7      567.84      599.59     99.89 o 
   3   3   7     3621.46     3577.29    125.89 o 
   4   3   7     1357.12     1388.84     91.72 o 
   5   3   7     6231.68     5978.73     49.66 o 
   6   3   7      286.38      207.50     39.81 o 
   7   3   7     1695.59     1722.00     69.20 o 
   8   3   7      110.59      109.41     65.46 o 
   9   3   7      167.12      164.71     39.99 o 
  10   3   7       56.98      112.66     38.95 o 
 -11   4   7       66.96       36.22     32.86 o 
 -10   4   7       41.18       59.24     29.08 o 
  -9   4   7      745.11      726.75     35.44 o 
  -8   4   7       49.15       48.11     29.56 o 
  -7   4   7      571.10      630.53     32.89 o 
  -6   4   7     4279.00     4112.15     59.70 o 
  -5   4   7     2393.03     2485.80     40.52 o 
  -4   4   7     4555.63     4689.20     45.92 o 
  -3   4   7     1005.62     1139.41     44.95 o 
  -2   4   7     4597.17     4559.15     66.99 o 
  -1   4   7      303.30      243.26     41.57 o 
   0   4   7     9583.13     9447.76     64.63 o 
   1   4   7      187.90      152.24     73.93 o 
   2   4   7     2718.89     2484.37     47.40 o 
   3   4   7       22.15       65.69     57.64 o 
   4   4   7       96.61      214.65     61.72 o 
   5   4   7       45.37      117.81     43.32 o 
   6   4   7      303.94      364.32     49.13 o 
   7   4   7       26.53       -3.98     45.13 o 
   8   4   7       94.54      109.43     36.35 o 
   9   4   7      636.63      726.95     44.73 o 
  10   4   7       44.26      126.59     72.34 o 
 -11   5   7       11.07       42.16     34.95 o 
 -10   5   7       38.33       90.63     32.44 o 
  -9   5   7       49.42       64.76     34.15 o 
  -8   5   7      311.70      331.44     35.19 o 
  -7   5   7      138.49      191.99     36.01 o 
  -6   5   7     1285.86     1358.42     36.63 o 
  -5   5   7      189.57      208.28     36.39 o 
  -4   5   7       17.47      107.54     37.53 o 
  -3   5   7      572.52      602.76     62.50 o 
  -2   5   7      197.90      239.34     38.95 o 
  -1   5   7      749.03      771.72     38.71 o 
   0   5   7     1781.72     1551.58     50.05 o 
   1   5   7      552.33      504.16     47.56 o 
   2   5   7     1621.51     1501.43    112.31 o 
   3   5   7      212.89      211.79     47.14 o 
   4   5   7     4401.41     4240.17     48.35 o 
   5   5   7       50.52       54.12     39.66 o 
   6   5   7     2319.99     2241.88     46.45 o 
   7   5   7       11.58       48.37     37.61 o 
   8   5   7       71.28      106.90     39.77 o 
   9   5   7      205.53      223.28     84.33 o 
  10   5   7       66.00       41.78     79.39 o 
 -11   6   7        0.32       90.76     51.03 o 
 -10   6   7      147.50      147.13     29.07 o 
  -9   6   7       99.52       84.89     31.73 o 
  -8   6   7      212.36      275.23     35.15 o 
  -7   6   7      441.12      419.73     35.56 o 
  -6   6   7     2892.63     2934.78     47.30 o 
  -5   6   7     1117.27     1155.81     37.93 o 
  -4   6   7     1717.29     1780.67     41.13 o 
  -3   6   7      365.72      415.84     39.24 o 
  -2   6   7      787.59      700.77     39.73 o 
  -1   6   7      607.87      636.92     42.28 o 
   0   6   7      631.99      689.16     43.42 o 
   1   6   7      374.12      372.52     48.85 o 
   2   6   7        4.61       -1.03     43.73 o 
   3   6   7     1853.90     1765.85     48.38 o 
   4   6   7      446.82      493.22     41.61 o 
   5   6   7      618.55      551.45     64.17 o 
   6   6   7      159.00      172.83     41.99 o 
   7   6   7        2.52       35.06     36.65 o 
   8   6   7      104.11      113.57     35.44 o 
   9   6   7       59.43      150.34     35.60 o 
  10   6   7       54.92      -22.31     37.18 o 
 -11   7   7       56.74       38.25     33.86 o 
 -10   7   7       43.50       87.05     29.09 o 
  -9   7   7       26.44      100.50     34.10 o 
  -8   7   7      347.18      386.02     30.86 o 
  -7   7   7      568.43      552.95     36.82 o 
  -6   7   7     2250.52     2213.26     63.68 o 
  -5   7   7      321.25      341.13     44.73 o 
  -4   7   7     5384.23     5389.38     50.72 o 
  -3   7   7      167.94      167.51     38.54 o 
  -2   7   7      645.42      719.53     59.45 o 
  -1   7   7        5.86       84.59     37.17 o 
   0   7   7      976.28      937.90     50.58 o 
   1   7   7      156.27      178.11     72.08 o 
   2   7   7      576.49      486.09     44.68 o 
   3   7   7        1.42        5.05     42.87 o 
   4   7   7     1161.32     1236.59     46.28 o 
   5   7   7     1404.31     1396.19     56.39 o 
   6   7   7       45.49       28.94     55.96 o 
   7   7   7      435.11      452.55     54.37 o 
   8   7   7      202.99      224.57     45.00 o 
   9   7   7       43.25      124.91     66.79 o 
  10   7   7       81.41       84.32     42.64 o 
 -11   8   7        9.60       39.47     30.92 o 
 -10   8   7      101.36      123.96     31.69 o 
  -9   8   7        0.97      -10.53     32.43 o 
  -8   8   7      368.42      375.88     33.60 o 
  -7   8   7      229.91      282.75     34.68 o 
  -6   8   7      715.67      713.77     36.11 o 
  -5   8   7       26.63       67.53     42.03 o 
  -4   8   7      371.19      444.83     46.15 o 
  -3   8   7     2573.45     2736.92     44.68 o 
  -2   8   7        2.24      -21.37     49.82 o 
  -1   8   7       23.19       61.43     37.30 o 
   0   8   7      247.52      300.96     36.59 o 
   1   8   7      321.43      313.08     49.64 o 
   2   8   7      359.90      352.60     44.08 o 
   3   8   7     4018.81     3892.86     53.67 o 
   4   8   7     4930.91     4950.80     61.76 o 
   5   8   7     1753.05     1747.33     45.75 o 
   6   8   7     2816.98     2863.93     81.12 o 
   7   8   7       92.44      141.78     65.07 o 
   8   8   7     1456.82     1487.28     42.54 o 
   9   8   7      121.64      104.16     34.81 o 
  10   8   7      202.39      135.74     34.55 o 
 -11   9   7        4.72       24.30     30.67 o 
 -10   9   7      168.32      132.84     32.37 o 
  -9   9   7      111.69      153.62     31.04 o 
  -8   9   7      165.35      254.00     32.03 o 
  -7   9   7      103.58      108.29     38.02 o 
  -6   9   7       19.21      -22.46     41.78 o 
  -5   9   7     4654.96     4762.21     53.48 o 
  -4   9   7      340.76      402.08     39.73 o 
  -3   9   7     3634.42     3639.88     48.47 o 
  -2   9   7      224.36      246.98     39.63 o 
  -1   9   7     2373.58     2334.58     36.69 o 
   0   9   7       94.50       74.76     39.39 o 
   1   9   7      395.20      473.94     46.86 o 
   2   9   7     1771.80     1804.31     51.36 o 
   3   9   7       96.24      126.06    116.39 o 
   4   9   7     3293.83     3370.97     50.37 o 
   5   9   7      106.30      148.47     64.34 o 
   6   9   7      927.73      918.65     34.34 o 
   7   9   7      169.40      138.38     51.75 o 
   8   9   7      436.21      623.07     57.29 o 
   9   9   7      160.44      220.26     39.09 o 
  10   9   7       48.59      -19.25     41.74 o 
 -11  10   7      201.90      162.22     40.71 o 
 -10  10   7        0.92       38.45     32.07 o 
  -9  10   7      146.48      139.78     34.60 o 
  -8  10   7      377.97      463.81     35.69 o 
  -7  10   7       34.61       15.85     42.41 o 
  -6  10   7     2090.77     2190.12     58.49 o 
  -5  10   7     1444.38     1441.14     41.36 o 
  -4  10   7     9514.11     9934.46     61.32 o 
  -3  10   7      481.90      590.18     36.57 o 
  -2  10   7     2205.04     2110.36     40.43 o 
  -1  10   7       90.80       65.00     35.20 o 
   0  10   7        8.56       -7.20     41.17 o 
   1  10   7      747.31      754.85     63.31 o 
   2  10   7     1671.54     1746.10     96.06 o 
   3  10   7     1931.53     1874.87     59.14 o 
   4  10   7      473.64      549.99     57.72 o 
   5  10   7     2204.51     2169.48     50.81 o 
   6  10   7        6.43        3.47     32.78 o 
   7  10   7        3.55       95.12     40.53 o 
   8  10   7       70.66       92.65     31.18 o 
   9  10   7       10.22      -16.12     79.00 o 
  10  10   7       33.03      126.12     37.87 o 
 -10  11   7      514.35      494.83     45.80 o 
  -9  11   7      209.37      247.76     49.91 o 
  -8  11   7      815.34      882.98    136.98 o 
  -7  11   7      159.37      180.68     46.15 o 
  -6  11   7     1340.95     1294.85     57.68 o 
  -5  11   7        2.54      -38.86     39.72 o 
  -4  11   7      217.96      222.74     37.61 o 
  -3  11   7       74.52       93.89     36.72 o 
  -2  11   7      557.55      640.79     36.27 o 
  -1  11   7     1329.80     1379.69     35.25 o 
   0  11   7      166.84      237.28     39.40 o 
   1  11   7     1480.01     1453.07     67.78 o 
   2  11   7     2274.01     2303.29    145.11 o 
   3  11   7     5448.01     5286.72    146.57 o 
   4  11   7     2124.99     2179.03     60.69 o 
   5  11   7     2361.37     2404.05     82.40 o 
   6  11   7      495.24      451.90     35.60 o 
   7  11   7      198.72      265.01     31.48 o 
   8  11   7      377.95      391.93     34.17 o 
   9  11   7      109.43      160.90     57.40 o 
  10  11   7      177.31      203.85     48.49 o 
 -10  12   7       85.36       62.26     38.08 o 
  -9  12   7      596.07      439.99    102.34 o 
  -8  12   7        6.37        8.61     34.60 o 
  -7  12   7     1170.91     1101.89     49.32 o 
  -6  12   7      297.63      352.70     43.69 o 
  -5  12   7     4699.81     4919.81     51.51 o 
  -4  12   7      285.50      290.72     72.38 o 
  -3  12   7     8479.50     8481.58     51.48 o 
  -2  12   7      282.31      310.68     36.85 o 
  -1  12   7     2198.86     2008.52     37.74 o 
   0  12   7       22.72       73.66     40.29 o 
   1  12   7     2027.31     2001.95     55.53 o 
   2  12   7      125.26      172.03     44.88 o 
   3  12   7     1521.45     1558.73     70.62 o 
   4  12   7        0.58      128.48     42.99 o 
   5  12   7        1.96      151.58     46.76 o 
   6  12   7        4.07       35.56     47.75 o 
   7  12   7       60.58       60.70     29.48 o 
   8  12   7       21.24       88.04     43.78 o 
   9  12   7      196.41      205.62     36.37 o 
  10  12   7        3.83       31.39     35.81 o 
 -10  13   7      245.44      312.54     42.57 o 
  -9  13   7      111.30       68.80     76.16 o 
  -8  13   7      167.25       89.10     39.50 o 
  -7  13   7        0.44       80.38     50.16 o 
  -6  13   7       33.42       84.38     42.59 o 
  -5  13   7      128.90      176.04     58.58 o 
  -4  13   7      746.09      766.70     43.50 o 
  -3  13   7      106.34      138.74     39.17 o 
  -2  13   7     1819.82     1790.73     40.45 o 
  -1  13   7      620.15      632.25     41.23 o 
   0  13   7       91.74      113.10     35.56 o 
   1  13   7     2171.23     2084.77     70.96 o 
   2  13   7        9.72       15.02     48.34 o 
   3  13   7     2233.00     2404.94     68.21 o 
   4  13   7      340.72      491.19     95.98 o 
   5  13   7      672.20      762.82     40.51 o 
   6  13   7      169.33      232.10     40.73 o 
   7  13   7      412.03      462.57     29.64 o 
   8  13   7      246.37      226.32     42.75 o 
   9  13   7      141.43      214.51     36.90 o 
 -10  14   7        2.62       62.86     36.58 o 
  -9  14   7      526.30      489.48     37.53 o 
  -8  14   7        0.10       74.51     38.54 o 
  -7  14   7      801.06      843.19     56.78 o 
  -6  14   7       67.51       43.55     47.11 o 
  -5  14   7       56.66       53.97     41.83 o 
  -4  14   7      631.70      586.71     39.42 o 
  -3  14   7       20.12       87.04     39.57 o 
  -2  14   7      984.89     1054.91     38.04 o 
  -1  14   7      332.21      313.67     37.51 o 
   0  14   7      705.02      741.14     40.39 o 
   1  14   7      875.94      875.75     48.30 o 
   2  14   7     1734.61     1887.11     59.83 o 
   3  14   7      682.14      729.21     40.98 o 
   4  14   7      163.82      182.61     47.09 o 
   5  14   7      146.63      188.13     38.95 o 
   6  14   7       14.87      -50.38     71.05 o 
   7  14   7     1858.92     1979.75     49.98 o 
   8  14   7       48.42      107.74     30.56 o 
   9  14   7      946.28      795.86     53.23 o 
 -10  15   7       10.06       41.87     40.19 o 
  -9  15   7      291.76      256.83     35.92 o 
  -8  15   7       22.21      104.99     35.85 o 
  -7  15   7      978.85      916.75     42.91 o 
  -6  15   7       12.93       70.10     72.38 o 
  -5  15   7      533.58      594.20     83.17 o 
  -4  15   7      111.02      135.18     38.30 o 
  -3  15   7     2607.85     2633.03     46.69 o 
  -2  15   7      494.30      447.02     35.70 o 
  -1  15   7      839.70      850.84     38.01 o 
   0  15   7      300.90      267.41     41.38 o 
   1  15   7     1852.03     1792.73     39.50 o 
   2  15   7      365.38      378.01     44.87 o 
   3  15   7     1076.37     1061.83     63.91 o 
   4  15   7      139.91      218.41     42.51 o 
   5  15   7       17.71      -14.65     38.78 o 
   6  15   7       67.63      135.12     54.46 o 
   7  15   7       65.85       94.48     32.93 o 
   8  15   7      110.87      122.87     29.28 o 
   9  15   7      520.18      473.69     31.96 o 
 -10  16   7       82.19       60.22     56.52 o 
  -9  16   7      379.95      307.51     86.18 o 
  -8  16   7       21.54       65.59     50.59 o 
  -7  16   7      533.25      449.28     89.83 o 
  -6  16   7        0.12       59.72     71.44 o 
  -5  16   7      227.00      241.16     42.55 o 
  -4  16   7       25.43       17.50     42.83 o 
  -3  16   7      802.70      844.60     45.12 o 
  -2  16   7      642.37      705.73     35.61 o 
  -1  16   7      419.57      422.83     39.11 o 
   0  16   7      691.28      679.22     39.51 o 
   1  16   7        8.49       -0.06     33.44 o 
   2  16   7     2480.59     2460.24     70.53 o 
   3  16   7      175.26      301.18     47.36 o 
   4  16   7     1293.59     1329.98    112.22 o 
   5  16   7       18.52       56.72     43.38 o 
   6  16   7      303.50      306.11     29.73 o 
   7  16   7      468.98      375.02     27.30 o 
   8  16   7       74.65      138.21     25.68 o 
   9  16   7      211.91      194.86     34.52 o 
  -9  17   7      316.86      262.28     35.64 o 
  -8  17   7       60.51      100.31     55.23 o 
  -7  17   7      369.90      319.74     93.79 o 
  -6  17   7        7.46       29.21     38.66 o 
  -5  17   7      509.16      472.44     37.95 o 
  -4  17   7     1538.49     1552.42     76.51 o 
  -3  17   7        2.84       58.40     46.29 o 
  -2  17   7     1218.12     1239.48     39.49 o 
  -1  17   7      159.29      166.16     49.26 o 
   0  17   7        9.59       86.70     33.84 o 
   1  17   7      912.97      904.07     36.09 o 
   2  17   7     1252.22     1255.22     43.99 o 
   3  17   7     2246.22     2300.03     59.06 o 
   4  17   7       40.89      104.98     32.95 o 
   5  17   7     1102.32     1158.42     63.28 o 
   6  17   7        0.02       27.37     31.40 o 
   7  17   7      571.34      552.74     36.93 o 
   8  17   7       14.76       -3.63     43.49 o 
   9  17   7      110.39      155.72     54.70 o 
  -9  18   7      116.85      113.51     45.82 o 
  -8  18   7      323.59      332.77     63.66 o 
  -7  18   7       39.95      136.72     71.44 o 
  -6  18   7      950.39      990.39     43.97 o 
  -5  18   7      604.40      645.88     51.45 o 
  -4  18   7     1474.78     1323.81     76.21 o 
  -3  18   7     2164.84     2195.67    103.20 o 
  -2  18   7      641.36      657.67     41.58 o 
  -1  18   7      383.85      445.13     35.99 o 
   0  18   7      837.77      884.66     42.08 o 
   1  18   7      341.26      370.08     47.07 o 
   2  18   7      117.35      149.50     47.74 o 
   3  18   7     1094.87     1162.05     56.65 o 
   4  18   7      450.07      471.78     33.93 o 
   5  18   7      256.94      322.80     40.10 o 
   6  18   7       72.21       45.60     53.83 o 
   7  18   7        1.08       46.80     28.63 o 
   8  18   7        1.07       31.48     26.23 o 
   9  18   7       75.71       86.96     28.23 o 
  -9  19   7       10.83       81.45     38.51 o 
  -8  19   7      277.49      276.93     35.65 o 
  -7  19   7      485.96      449.28     52.44 o 
  -6  19   7      179.60      192.50     39.58 o 
  -5  19   7     1408.85     1297.82     42.13 o 
  -4  19   7       57.49       60.31     55.83 o 
  -3  19   7      831.88      808.11     44.53 o 
  -2  19   7      394.26      358.65     40.73 o 
  -1  19   7      580.77      628.77     38.65 o 
   0  19   7       83.28      108.47     34.72 o 
   1  19   7       91.48      124.59     33.37 o 
   2  19   7     1298.02     1435.04     45.05 o 
   3  19   7        1.40        3.55     57.53 o 
   4  19   7     1827.63     1931.22     37.90 o 
   5  19   7        7.79       -0.91     31.83 o 
   6  19   7      681.89      721.12     55.87 o 
   7  19   7       24.98       26.79     41.10 o 
   8  19   7      308.71      251.62     38.49 o 
  -9  20   7       44.01      -21.68     61.98 o 
  -8  20   7      364.05      352.71     75.69 o 
  -7  20   7      138.28      182.46     81.88 o 
  -6  20   7      931.78      894.83     51.92 o 
  -5  20   7      157.66       98.03     39.23 o 
  -4  20   7     3923.01     3792.14    100.71 o 
  -3  20   7      257.36      259.07     37.25 o 
  -2  20   7     1602.61     1777.47     42.77 o 
  -1  20   7      722.17      736.08     40.81 o 
   0  20   7       35.27       44.98     53.24 o 
   1  20   7      231.65      237.10     37.95 o 
   2  20   7     1216.83     1149.13     43.87 o 
   3  20   7      305.48      322.01     45.92 o 
   4  20   7      709.55      703.30     39.81 o 
   5  20   7      171.82      128.15     33.29 o 
   6  20   7        0.55      -20.70     30.67 o 
   7  20   7      190.30      160.05     34.39 o 
   8  20   7      116.49       87.82     27.33 o 
  -8  21   7        0.80        9.24     74.06 o 
  -7  21   7       91.05      115.24     34.88 o 
  -6  21   7        0.67       73.85     34.10 o 
  -5  21   7      145.74      197.55     34.56 o 
  -4  21   7       10.04      -16.48     41.86 o 
  -3  21   7       13.48       14.06     36.95 o 
  -2  21   7      297.90      380.58     36.45 o 
  -1  21   7       65.17      109.27     50.07 o 
   0  21   7     1293.80     1437.18     50.40 o 
   1  21   7      302.13      338.13     47.55 o 
   2  21   7     1252.93     1209.76     67.14 o 
   3  21   7     1186.20     1223.08     47.29 o 
   4  21   7     1300.72     1370.07     47.75 o 
   5  21   7      287.94      300.68     34.03 o 
   6  21   7      211.34      254.07     36.64 o 
   7  21   7      266.23      232.96     30.57 o 
   8  21   7       17.98       37.57     28.66 o 
  -8  22   7       85.47      114.41     37.16 o 
  -7  22   7       64.44      108.10     33.56 o 
  -6  22   7        9.54       96.02     41.67 o 
  -5  22   7      194.40      230.57     42.04 o 
  -4  22   7       22.89        9.18     54.37 o 
  -3  22   7      473.98      476.75     39.54 o 
  -2  22   7      194.54      180.28     35.76 o 
  -1  22   7        5.58       68.96     35.28 o 
   0  22   7      949.69     1004.66     37.17 o 
   1  22   7        4.69       73.84     79.56 o 
   2  22   7      294.96      322.96     52.52 o 
   3  22   7       75.58       73.59     36.23 o 
   4  22   7     1022.17      994.52     38.87 o 
   5  22   7      198.85      207.81     31.59 o 
   6  22   7     1110.72     1010.16     36.81 o 
   7  22   7       51.52       33.50     31.26 o 
  -8  23   7       22.49       27.84     34.75 o 
  -7  23   7      473.94      417.38     75.30 o 
  -6  23   7      179.04      202.10     41.91 o 
  -5  23   7     1111.51      912.33     35.70 o 
  -4  23   7      461.68      367.90     38.56 o 
  -3  23   7      879.79      906.17     39.35 o 
  -2  23   7      449.36      445.23     34.34 o 
  -1  23   7      102.23      117.66     44.20 o 
   0  23   7     1575.36     1763.15     99.82 o 
   1  23   7        0.78       44.26     79.73 o 
   2  23   7      299.86      337.68     40.03 o 
   3  23   7       98.50      132.08     39.59 o 
   4  23   7      160.52      115.92     48.29 o 
   5  23   7      261.00      233.72     33.64 o 
   6  23   7       15.08       24.59     32.96 o 
   7  23   7      276.15      218.14     30.86 o 
  -7  24   7       18.49      -32.99     32.99 o 
  -6  24   7      836.20      765.88     87.17 o 
  -5  24   7      150.40      110.56     33.19 o 
  -4  24   7      792.64      847.55     38.87 o 
  -3  24   7      114.37      122.98     38.29 o 
  -2  24   7      437.63      456.21     37.57 o 
  -1  24   7      234.24      310.40     66.58 o 
   0  24   7      185.21      269.09     34.72 o 
   1  24   7      183.52      173.33     38.98 o 
   2  24   7       39.21       49.36     58.58 o 
   3  24   7      373.96      414.93     36.57 o 
   4  24   7       15.09       41.32     31.26 o 
   5  24   7      932.08      883.52     57.40 o 
   6  24   7       52.93      109.81     57.51 o 
   7  24   7      175.86      173.59     32.22 o 
  -7  25   7        0.18       76.17     42.77 o 
  -6  25   7      321.64      289.86     34.76 o 
  -5  25   7      349.67      368.45     42.26 o 
  -4  25   7       20.77       48.74     62.19 o 
  -3  25   7      304.08      188.13     48.23 o 
  -2  25   7        2.55       25.69     90.05 o 
  -1  25   7      155.03      171.68     35.80 o 
   0  25   7       22.83       44.71     34.38 o 
   1  25   7       55.90      106.95     63.02 o 
   2  25   7        1.74       17.68     33.28 o 
   3  25   7      579.44      579.56     36.62 o 
   4  25   7      636.48      691.46     53.76 o 
   5  25   7      498.16      437.84     30.78 o 
   6  25   7      777.46      597.32     32.45 o 
  -7  26   7      476.57      377.38     72.47 o 
  -6  26   7      135.20      126.07     38.81 o 
  -5  26   7     1148.78     1077.27     37.53 o 
  -4  26   7      152.94      130.03     34.49 o 
  -3  26   7     1043.81      904.74     44.48 o 
  -2  26   7      191.55      142.92     37.75 o 
  -1  26   7      928.61      953.14     36.09 o 
   0  26   7      442.70      407.44     46.64 o 
   1  26   7      552.79      598.86     64.14 o 
   2  26   7      233.03      336.59     37.61 o 
   3  26   7       73.89      100.29     32.02 o 
   4  26   7      235.29      211.05     50.23 o 
   5  26   7        1.12      111.88     35.59 o 
   6  26   7        2.64       26.76     38.66 o 
  -6  27   7        4.19       45.61     33.74 o 
  -5  27   7      175.48       97.37     37.53 o 
  -4  27   7        0.52      143.22     37.18 o 
  -3  27   7       39.26      129.33     37.41 o 
  -2  27   7       46.52       26.34     54.07 o 
  -1  27   7      210.30      201.78     33.99 o 
   0  27   7       30.57      -25.45     32.96 o 
   1  27   7      718.75      745.31     96.08 o 
   2  27   7       88.57      114.02     32.76 o 
   3  27   7      544.10      481.14     36.35 o 
   4  27   7       27.98       89.30     35.14 o 
   5  27   7      669.40      488.64     36.40 o 
  -5  28   7      129.13       88.67     32.36 o 
  -4  28   7      324.96      352.88     90.26 o 
  -3  28   7      196.26      197.44     42.33 o 
  -2  28   7      309.85      251.37     35.69 o 
  -1  28   7      128.94       63.06     35.13 o 
   0  28   7       91.34      162.16     30.82 o 
   1  28   7        1.23        2.85     33.17 o 
   2  28   7       22.81      -44.63     44.63 o 
   3  28   7        3.46       36.04     34.75 o 
   4  28   7        8.51       72.29     31.84 o 
   5  28   7        0.89       16.85     34.89 o 
  -5  29   7       98.50       93.93     41.39 o 
  -4  29   7       26.41      -10.32     58.76 o 
  -3  29   7       20.20       75.17     60.05 o 
  -2  29   7       30.22       41.96     55.92 o 
  -1  29   7      553.16      556.62     36.30 o 
   0  29   7       74.19       47.45     37.67 o 
   1  29   7      285.92      204.13     30.64 o 
   2  29   7       77.40       18.43     32.59 o 
   3  29   7        4.78      -29.67     34.12 o 
   4  29   7       95.57      128.48     30.35 o 
  -4  30   7        0.07       31.12     34.29 o 
  -3  30   7        3.31      -35.79     35.79 o 
  -2  30   7       13.76      -33.25     38.38 o 
  -1  30   7      139.09      167.48     34.86 o 
   0  30   7       15.85      109.56     33.20 o 
   1  30   7      299.60      270.98     33.51 o 
   2  30   7       33.96       49.45     49.08 o 
   3  30   7        2.02       30.70     34.20 o 
  -3  31   7        3.02       18.89     53.60 o 
  -2  31   7      417.30      333.85     43.03 o 
  -1  31   7      159.33      235.71     35.12 o 
   0  31   7      207.50      226.62     31.35 o 
   1  31   7      193.14      157.98     36.98 o 
   2  31   7      122.69       68.54     40.42 o 
  -1  32   7      139.64      121.25     32.54 o 
   0  32   7       15.57       -0.78     37.39 o 
 -10   0   8     1236.28     1008.31     78.23 o 
  -8   0   8      401.83      614.02     91.55 o 
  -6   0   8      661.88      662.25     48.20 o 
  -4   0   8     1133.24     1166.70     52.83 o 
  -2   0   8     1136.67     1059.67     77.88 o 
   0   0   8     8164.38     8631.38     81.15 o 
   2   0   8      753.70      744.70     62.41 o 
   4   0   8     1836.86     1760.95     60.43 o 
   6   0   8     1318.38     1338.01     55.27 o 
   8   0   8     1923.89     1922.48     55.88 o 
  10   0   8     1218.06      970.95     63.53 o 
 -11   1   8       21.94       77.54     32.80 o 
 -10   1   8        1.03       95.54     31.20 o 
  -9   1   8      197.49      171.44     32.43 o 
  -8   1   8      662.01      644.16     33.36 o 
  -7   1   8      193.22      213.56     32.53 o 
  -6   1   8      157.15      149.60     31.34 o 
  -5   1   8      653.55      681.25     37.14 o 
  -4   1   8      688.43      742.30     34.54 o 
  -3   1   8       57.16      111.99     36.16 o 
  -2   1   8     3029.53     3111.00     52.93 o 
  -1   1   8     7130.53     7228.81     68.77 o 
   0   1   8     7765.14     8543.41     67.32 o 
   1   1   8     3275.94     3194.75    111.41 o 
   2   1   8       99.01      158.04     45.60 o 
   3   1   8       13.62        8.08     40.15 o 
   4   1   8       51.59       92.63     50.12 o 
   5   1   8        0.06       61.07     38.12 o 
   6   1   8       96.90      135.08    107.58 o 
   7   1   8      158.52      161.21     39.98 o 
   8   1   8       72.37       64.78     43.88 o 
   9   1   8      262.94      272.90     47.75 o 
  10   1   8      240.68      266.40     60.22 o 
 -11   2   8      207.09      136.33     33.32 o 
 -10   2   8      401.70      327.70     31.58 o 
  -9   2   8      191.95      197.14     32.51 o 
  -8   2   8      806.72      804.92     39.92 o 
  -7   2   8      933.79     1022.69     46.67 o 
  -6   2   8       19.96       52.71     33.40 o 
  -5   2   8       79.57       95.45     38.29 o 
  -4   2   8      498.91      554.36     33.58 o 
  -3   2   8       83.94      119.50     42.19 o 
  -2   2   8     1423.42     1498.94     40.40 o 
  -1   2   8      520.96      568.28     49.34 o 
   0   2   8     4285.79     4528.53    107.15 o 
   1   2   8     1108.21     1053.00     44.16 o 
   2   2   8      159.24      156.03     70.83 o 
   3   2   8     1196.36     1129.24     46.69 o 
   4   2   8       22.76       55.92     92.80 o 
   5   2   8      144.11      155.14     39.35 o 
   6   2   8       17.02       75.84     36.81 o 
   7   2   8      874.59      868.00     37.11 o 
   8   2   8      211.16      318.43     50.93 o 
   9   2   8      137.55      185.10     42.94 o 
  10   2   8      247.58      212.90     38.46 o 
 -11   3   8      295.36      231.30     33.20 o 
 -10   3   8      541.57      450.30     34.24 o 
  -9   3   8      654.99      628.93     33.03 o 
  -8   3   8      579.49      609.94     34.26 o 
  -7   3   8       59.17      115.43     34.32 o 
  -6   3   8       21.85       23.04     32.09 o 
  -5   3   8      922.42      935.45     36.48 o 
  -4   3   8      324.61      339.32     34.42 o 
  -3   3   8      753.30      763.03     47.19 o 
  -2   3   8       39.62       79.62     36.70 o 
  -1   3   8     1494.02     1400.80     60.09 o 
   0   3   8     2590.25     2784.01    122.97 o 
   1   3   8      995.47      939.30     48.39 o 
   2   3   8      155.39      126.72     40.69 o 
   3   3   8      739.33      776.59     40.40 o 
   4   3   8     1211.79     1268.07     49.37 o 
   5   3   8        2.17       89.94     40.72 o 
   6   3   8        5.93       16.18     39.84 o 
   7   3   8       88.76      122.95     73.67 o 
   8   3   8      431.94      366.93    127.27 o 
   9   3   8      125.46      112.32     61.76 o 
  10   3   8       36.32       55.39     57.04 o 
 -11   4   8       23.17       55.16     32.54 o 
 -10   4   8      242.14      210.46     32.17 o 
  -9   4   8       90.86      125.08     33.69 o 
  -8   4   8      354.78      333.35     30.63 o 
  -7   4   8        5.75       30.05     31.43 o 
  -6   4   8       19.20       42.75     43.89 o 
  -5   4   8      605.19      680.82     35.78 o 
  -4   4   8        7.75       89.51     41.42 o 
  -3   4   8       18.82       64.98     37.05 o 
  -2   4   8      661.19      656.18     40.27 o 
  -1   4   8     4144.30     4237.93     53.79 o 
   0   4   8      423.17      459.39     47.51 o 
   1   4   8      690.37      797.34     54.84 o 
   2   4   8      493.75      509.69     53.34 o 
   3   4   8        4.83      -29.99     60.05 o 
   4   4   8       74.01       57.11     42.56 o 
   5   4   8       23.84       62.18     41.58 o 
   6   4   8      323.29      382.28     46.42 o 
   7   4   8        0.30      -82.30    119.45 o 
   8   4   8      568.45      486.74     39.40 o 
   9   4   8        2.36      -12.84     38.09 o 
  10   4   8      147.82      196.11    129.89 o 
 -10   5   8        0.14       57.50     38.40 o 
  -9   5   8      408.60      456.76     34.59 o 
  -8   5   8        1.25       56.90     42.66 o 
  -7   5   8       92.74       89.51     32.56 o 
  -6   5   8      516.41      569.43     36.75 o 
  -5   5   8      289.11      254.20     33.95 o 
  -4   5   8      214.87      225.63     36.47 o 
  -3   5   8       12.96       78.93     41.46 o 
  -2   5   8      283.26      272.67     35.73 o 
  -1   5   8      350.36      394.65     46.55 o 
   0   5   8     2595.57     2711.41     75.39 o 
   1   5   8      270.55      316.64     36.95 o 
   2   5   8      364.25      410.63     46.22 o 
   3   5   8      882.07      928.01     45.78 o 
   4   5   8       73.08      112.76     43.66 o 
   5   5   8       47.84      119.87     37.01 o 
   6   5   8        7.96       60.26     40.00 o 
   7   5   8      456.08      486.30     55.19 o 
   8   5   8       97.15      120.69     36.26 o 
   9   5   8      209.47      163.24     35.52 o 
  10   5   8       97.76      -42.08     42.08 o 
 -10   6   8      117.17      122.66     32.33 o 
  -9   6   8      767.25      772.62     33.31 o 
  -8   6   8       38.52       63.22     32.24 o 
  -7   6   8       39.98      101.56     34.95 o 
  -6   6   8       93.89       96.87     33.72 o 
  -5   6   8      200.89      279.36     42.07 o 
  -4   6   8      258.59      286.69     39.72 o 
  -3   6   8      408.53      503.79     57.07 o 
  -2   6   8      146.82      118.24     38.69 o 
  -1   6   8      786.71      827.16     53.23 o 
   0   6   8     3080.85     3137.70     48.03 o 
   1   6   8       93.39      181.17     45.17 o 
   2   6   8       42.56       19.96     40.51 o 
   3   6   8      169.72      163.25     45.53 o 
   4   6   8      168.71      219.42     87.42 o 
   5   6   8        3.02      100.30     35.29 o 
   6   6   8        5.90      -24.17     39.04 o 
   7   6   8       90.36       84.70     62.84 o 
   8   6   8      626.07      754.59     41.04 o 
   9   6   8      657.98      634.42     39.81 o 
  10   6   8       20.64       36.28     37.60 o 
 -10   7   8       23.79       81.64     31.91 o 
  -9   7   8      133.10      161.40     34.95 o 
  -8   7   8       55.36      107.11     33.10 o 
  -7   7   8       11.42       44.55     35.42 o 
  -6   7   8        3.33       -7.82     38.99 o 
  -5   7   8      309.42      364.30     43.08 o 
  -4   7   8       66.16      106.00     39.36 o 
  -3   7   8     1447.16     1367.14     41.85 o 
  -2   7   8      103.14      158.29     36.85 o 
  -1   7   8     5177.07     5331.19     46.27 o 
   0   7   8        8.65       43.63     40.41 o 
   1   7   8     1107.30     1088.69     51.12 o 
   2   7   8      251.33      312.43     44.36 o 
   3   7   8        5.00       21.83     59.23 o 
   4   7   8      219.72      303.73     44.00 o 
   5   7   8       34.26      111.76     37.04 o 
   6   7   8        5.39       -6.82     28.66 o 
   7   7   8       11.51        5.91     34.71 o 
   8   7   8        5.65       32.80     67.74 o 
   9   7   8      116.00      171.83     36.35 o 
  10   7   8        0.75       -0.66     84.16 o 
 -10   8   8       97.25      127.65     34.00 o 
  -9   8   8     1098.34     1064.51     58.43 o 
  -8   8   8        1.46       72.36     36.00 o 
  -7   8   8       41.65       54.32     30.87 o 
  -6   8   8       29.97      100.99     33.22 o 
  -5   8   8       42.16       88.21     36.36 o 
  -4   8   8      394.83      400.06     44.05 o 
  -3   8   8       65.91       78.20     39.45 o 
  -2   8   8       14.37       40.46     37.44 o 
  -1   8   8      253.50      290.80     32.56 o 
   0   8   8       10.67       -2.70     40.02 o 
   1   8   8      301.88      337.37     44.16 o 
   2   8   8      229.74      198.21     44.10 o 
   3   8   8       45.25       20.55     40.37 o 
   4   8   8       29.08       39.55     47.24 o 
   5   8   8       58.30       52.62     40.88 o 
   6   8   8      138.19      182.26     48.85 o 
   7   8   8      664.40      684.58     70.31 o 
   8   8   8      446.54      455.64     47.54 o 
   9   8   8     1079.37      990.05    120.56 o 
 -10   9   8       60.30       25.58     32.82 o 
  -9   9   8      122.23       77.91     34.98 o 
  -8   9   8      358.63      465.52     34.16 o 
  -7   9   8       10.98       32.48     37.83 o 
  -6   9   8       17.44      102.17     38.17 o 
  -5   9   8       55.77       47.43     40.70 o 
  -4   9   8       61.66       68.71     37.54 o 
  -3   9   8        2.05       97.63     39.04 o 
  -2   9   8      798.65      772.78     35.12 o 
  -1   9   8     1384.49     1326.58     36.04 o 
   0   9   8     5836.61     6056.47     86.55 o 
   1   9   8      473.60      553.65     44.21 o 
   2   9   8       20.59       32.23     69.03 o 
   3   9   8      170.71      213.39     44.21 o 
   4   9   8        5.25       15.59    106.47 o 
   5   9   8        4.65      -39.11     41.44 o 
   6   9   8        0.47       59.39     47.05 o 
   7   9   8        0.72       26.91     71.06 o 
   8   9   8      490.93      546.97     33.38 o 
   9   9   8        0.39       74.40     37.86 o 
 -10  10   8      512.54      365.88     40.54 o 
  -9  10   8       31.24       87.05     39.02 o 
  -8  10   8      817.47      905.89     75.71 o 
  -7  10   8        7.96       65.87     36.80 o 
  -6  10   8       60.55       74.56     43.19 o 
  -5  10   8       31.96       42.79     39.54 o 
  -4  10   8       55.53      120.04     40.25 o 
  -3  10   8     1087.30     1101.82     36.79 o 
  -2  10   8        0.13       35.70     36.21 o 
  -1  10   8     1748.99     1765.46     33.84 o 
   0  10   8      493.55      556.91     52.83 o 
   1  10   8     1421.66     1452.98     51.73 o 
   2  10   8       24.13      106.60     39.56 o 
   3  10   8      180.82      238.17     51.23 o 
   4  10   8      592.57      511.02     74.40 o 
   5  10   8        2.01      -20.07     60.22 o 
   6  10   8        2.60       40.83     47.39 o 
   7  10   8       74.81      137.93     42.64 o 
   8  10   8     1346.64     1374.09     41.83 o 
   9  10   8       51.02      144.54     29.45 o 
 -10  11   8      311.25      181.78     38.79 o 
  -9  11   8      872.72      760.83     49.39 o 
  -8  11   8      152.15      254.68     38.31 o 
  -7  11   8       11.85       50.83     36.50 o 
  -6  11   8       26.24      126.88     42.33 o 
  -5  11   8      513.57      500.61     38.88 o 
  -4  11   8      766.61      807.88     35.27 o 
  -3  11   8      275.23      254.82     40.11 o 
  -2  11   8        2.27       59.10     36.63 o 
  -1  11   8      441.18      514.47     31.67 o 
   0  11   8     3762.95     3764.71     40.67 o 
   1  11   8       72.05       93.10     43.97 o 
   2  11   8        3.18       42.21     74.49 o 
   3  11   8       35.54       42.03     49.15 o 
   4  11   8      448.38      483.46     43.45 o 
   5  11   8      253.51      265.27     53.38 o 
   6  11   8       18.61       82.75     33.00 o 
   7  11   8      129.22      200.53     69.97 o 
   8  11   8      375.83      382.45     29.44 o 
   9  11   8      269.28      269.74     32.44 o 
 -10  12   8       87.45       67.19     37.57 o 
  -9  12   8      127.13      116.55     39.71 o 
  -8  12   8      292.44      323.74     44.46 o 
  -7  12   8      994.03     1059.77     38.68 o 
  -6  12   8      121.56      190.50     40.23 o 
  -5  12   8      214.90      214.33     46.98 o 
  -4  12   8       96.04      103.83     36.73 o 
  -3  12   8      157.68      133.87     33.06 o 
  -2  12   8     1151.24     1222.82     37.07 o 
  -1  12   8      122.50      127.13     33.40 o 
   0  12   8     1642.22     1588.11     36.79 o 
   1  12   8        0.83       59.03     42.46 o 
   2  12   8      279.47      298.45     43.66 o 
   3  12   8     1115.11      940.73     63.83 o 
   4  12   8       17.83      105.91     50.20 o 
   5  12   8      411.24      410.99     42.20 o 
   6  12   8       50.44       16.08     34.99 o 
   7  12   8      725.31      712.40     31.03 o 
   8  12   8       86.86       94.66     32.32 o 
   9  12   8       86.43       98.59     29.74 o 
 -10  13   8      212.50      222.86     92.54 o 
  -9  13   8      297.44      277.07     57.55 o 
  -8  13   8        7.44       82.98     43.01 o 
  -7  13   8      244.69      281.15     37.50 o 
  -6  13   8      357.43      402.75     37.93 o 
  -5  13   8      115.46      117.35     38.08 o 
  -4  13   8      320.63      375.14     51.53 o 
  -3  13   8     1834.44     1835.93     39.12 o 
  -2  13   8     1056.18     1138.28     37.19 o 
  -1  13   8       48.57      121.16     31.84 o 
   0  13   8      899.67     1037.59     41.54 o 
   1  13   8      240.27      310.71     44.49 o 
   2  13   8      539.21      550.46     40.87 o 
   3  13   8      397.08      431.94     39.19 o 
   4  13   8      181.71      248.78     52.27 o 
   5  13   8       31.14       37.20     37.71 o 
   6  13   8       10.99       67.46     35.36 o 
   7  13   8        6.65       98.33     28.97 o 
   8  13   8       51.38       40.52     39.56 o 
   9  13   8      178.49      140.03     30.88 o 
  -9  14   8        0.54       80.96     50.63 o 
  -8  14   8      195.20      167.69     39.18 o 
  -7  14   8        0.15       77.95     35.65 o 
  -6  14   8      839.59      881.94     77.97 o 
  -5  14   8       88.36       99.33     36.96 o 
  -4  14   8       83.46       62.64     37.68 o 
  -3  14   8       70.75       82.00     33.62 o 
  -2  14   8        0.07       18.35     32.95 o 
  -1  14   8      364.88      370.15     32.55 o 
   0  14   8      672.10      732.52     36.53 o 
   1  14   8      267.38      283.78     54.72 o 
   2  14   8     1980.61     1918.46     90.09 o 
   3  14   8        1.99       67.07     47.53 o 
   4  14   8       61.57       97.43     83.51 o 
   5  14   8        8.19       23.86     40.87 o 
   6  14   8      173.80      179.69     39.80 o 
   7  14   8      126.90      157.59     29.52 o 
   8  14   8      983.88      868.63     33.88 o 
   9  14   8       10.35       -1.28     37.20 o 
  -9  15   8        7.99       35.14     34.03 o 
  -8  15   8       94.94       75.53     38.43 o 
  -7  15   8       19.57       79.89     79.60 o 
  -6  15   8      208.62      272.52     49.21 o 
  -5  15   8        9.55       64.13     38.83 o 
  -4  15   8      102.07      181.43     40.40 o 
  -3  15   8       55.12       65.09     33.93 o 
  -2  15   8     4942.19     4757.66     65.41 o 
  -1  15   8      595.76      616.76     34.80 o 
   0  15   8     2525.17     2632.85     55.04 o 
   1  15   8      201.38      250.89     43.31 o 
   2  15   8     2223.51     2146.02     46.03 o 
   3  15   8      446.31      513.31     38.97 o 
   4  15   8       12.73      100.49     60.86 o 
   5  15   8      152.44      199.59     63.91 o 
   6  15   8       40.51       48.37     43.90 o 
   7  15   8       33.60       89.01     35.20 o 
   8  15   8       37.25       66.37    100.89 o 
  -9  16   8      467.99      393.43     38.85 o 
  -8  16   8      797.99      732.44     73.58 o 
  -7  16   8      126.89      136.37     38.44 o 
  -6  16   8       57.45       22.20     36.90 o 
  -5  16   8       88.04      119.49     40.53 o 
  -4  16   8      164.61      203.30     44.05 o 
  -3  16   8        3.23       39.63     40.41 o 
  -2  16   8       31.68       46.80     32.66 o 
  -1  16   8      151.90      175.38     32.89 o 
   0  16   8       27.49       52.35     37.09 o 
   1  16   8      559.98      608.90     42.84 o 
   2  16   8      120.00       82.18     38.28 o 
   3  16   8        5.35      -21.39     41.99 o 
   4  16   8      340.28      373.51     50.20 o 
   5  16   8      284.37      335.59     37.35 o 
   6  16   8       53.91      102.94     43.28 o 
   7  16   8      704.74      738.26    111.44 o 
   8  16   8      445.57      380.73     71.26 o 
  -9  17   8        6.55       22.96     37.34 o 
  -8  17   8      335.53      301.07     65.59 o 
  -7  17   8        1.37       62.49     44.01 o 
  -6  17   8      207.50      211.36     35.95 o 
  -5  17   8      818.34      811.19    100.79 o 
  -4  17   8      115.46      115.72     39.26 o 
  -3  17   8       13.85      207.45     47.45 o 
  -2  17   8        0.76       -7.00     32.24 o 
  -1  17   8      188.30      284.59     37.31 o 
   0  17   8       27.31       28.51     32.42 o 
   1  17   8      730.51      701.63     66.54 o 
   2  17   8      344.89      238.03     41.42 o 
   3  17   8       41.60       46.79     46.08 o 
   4  17   8        8.42      -67.31     67.31 o 
   5  17   8       16.41       50.60     39.92 o 
   6  17   8       73.30       60.52     38.55 o 
   7  17   8       15.35      120.10     28.69 o 
   8  17   8      256.49      200.96     28.77 o 
  -9  18   8      137.64      100.12     34.69 o 
  -8  18   8       78.25        6.92     39.49 o 
  -7  18   8        1.59       49.28    101.05 o 
  -6  18   8       77.10       75.75     94.47 o 
  -5  18   8      416.95      452.92     48.05 o 
  -4  18   8      214.82      258.70     38.64 o 
  -3  18   8      145.16      174.08     42.94 o 
  -2  18   8      739.92      718.39     33.63 o 
  -1  18   8      725.35      668.73     36.55 o 
   0  18   8      237.39      231.40     34.02 o 
   1  18   8      279.80      238.54     65.03 o 
   2  18   8       75.71      -39.67     39.67 o 
   3  18   8      167.48      173.63     40.23 o 
   4  18   8       18.92       22.97     51.58 o 
   5  18   8      691.14      691.78     75.22 o 
   6  18   8        5.24       45.35     37.87 o 
   7  18   8       66.37      156.31     32.24 o 
   8  18   8       28.03       17.36     31.59 o 
  -8  19   8        4.25       58.42     72.04 o 
  -7  19   8        7.72       57.70     34.77 o 
  -6  19   8       62.98       27.36     35.50 o 
  -5  19   8        3.68       91.60     35.62 o 
  -4  19   8       54.46      118.18     43.64 o 
  -3  19   8      101.83      116.64    162.43 o 
  -2  19   8       23.33       -3.84     34.99 o 
  -1  19   8       79.31       78.73     35.30 o 
   0  19   8      700.88      735.58     54.34 o 
   1  19   8      478.17      582.60     49.09 o 
   2  19   8       24.84       10.78     44.44 o 
   3  19   8       30.63       31.71     38.61 o 
   4  19   8       23.02       87.13     40.16 o 
   5  19   8      129.74      218.46     55.32 o 
   6  19   8        3.76       20.02     75.00 o 
   7  19   8       92.49      161.54     54.41 o 
   8  19   8        0.71       91.15     29.39 o 
  -8  20   8        3.36       16.34     64.77 o 
  -7  20   8       61.70       21.34     39.22 o 
  -6  20   8      133.00      138.48     76.21 o 
  -5  20   8       24.54       75.92     43.33 o 
  -4  20   8       13.25       86.31     42.67 o 
  -3  20   8       99.68       82.13     38.87 o 
  -2  20   8       50.92       45.04     34.59 o 
  -1  20   8      471.53      499.02     32.83 o 
   0  20   8      417.11      435.94     38.28 o 
   1  20   8      483.33      533.83     40.25 o 
   2  20   8       24.22        4.19     43.87 o 
   3  20   8       20.90      -26.05     61.46 o 
   4  20   8      130.70      112.11     49.30 o 
   5  20   8        0.52       21.64     39.08 o 
   6  20   8       44.06       51.06     47.92 o 
   7  20   8       17.69      -16.54     37.63 o 
  -8  21   8      193.98      191.99     41.84 o 
  -7  21   8      127.59      217.30     62.84 o 
  -6  21   8      127.41      106.75     35.24 o 
  -5  21   8      764.62      692.22     40.83 o 
  -4  21   8      102.12      165.47     48.61 o 
  -3  21   8      624.70      687.95    199.31 o 
  -2  21   8       81.63       68.67     34.46 o 
  -1  21   8      797.57      851.32     49.79 o 
   0  21   8      737.96      795.89     32.68 o 
   1  21   8      266.23      332.86     90.48 o 
   2  21   8       52.35      148.81     45.99 o 
   3  21   8      155.37      120.00     50.03 o 
   4  21   8      171.22      229.09     59.14 o 
   5  21   8        3.29       76.89     39.07 o 
   6  21   8        0.56      136.56     58.84 o 
   7  21   8       11.45       97.89     33.09 o 
  -7  22   8      119.21      139.67     38.38 o 
  -6  22   8      109.31      167.43     37.99 o 
  -5  22   8      181.65      158.01     37.17 o 
  -4  22   8       21.80       32.42     33.94 o 
  -3  22   8       32.14       16.60     47.54 o 
  -2  22   8       14.67        2.14     35.34 o 
  -1  22   8      323.45      353.61     35.97 o 
   0  22   8       43.69       34.04     30.80 o 
   1  22   8      483.52      400.29     36.53 o 
   2  22   8      202.67      191.55     63.61 o 
   3  22   8      434.18      531.87     39.86 o 
   4  22   8       86.07      110.71     68.34 o 
   5  22   8     1413.46     1298.38    140.55 o 
   6  22   8       34.63      147.08     80.12 o 
   7  22   8      932.53      705.86     48.96 o 
  -7  23   8        2.59      -20.37     38.50 o 
  -6  23   8      411.82      353.53     40.75 o 
  -5  23   8       86.30      100.95     37.29 o 
  -4  23   8      209.58      262.68     33.80 o 
  -3  23   8      146.08      150.56     37.39 o 
  -2  23   8      726.32      614.95     48.59 o 
  -1  23   8      727.38      763.61     79.02 o 
   0  23   8     1362.73     1579.04     48.58 o 
   1  23   8      116.54       88.99     52.02 o 
   2  23   8      183.68      192.43     63.05 o 
   3  23   8      138.66      242.72    108.31 o 
   4  23   8      126.66      169.35     38.41 o 
   5  23   8      260.63      227.76     39.33 o 
   6  23   8      140.42      144.43     35.07 o 
  -7  24   8       84.03       74.06     38.02 o 
  -6  24   8       88.31      122.00     40.08 o 
  -5  24   8      259.18      243.12     36.02 o 
  -4  24   8       39.48       95.33     67.87 o 
  -3  24   8      172.81      191.24     34.07 o 
  -2  24   8        0.45      158.60     93.18 o 
  -1  24   8      201.73      221.92     48.42 o 
   0  24   8      140.11      152.75     40.91 o 
   1  24   8       69.22       17.97     36.52 o 
   2  24   8       26.62       73.22     72.34 o 
   3  24   8       18.66       45.86     61.55 o 
   4  24   8        7.69       89.28     37.73 o 
   5  24   8        0.88       17.61     34.73 o 
   6  24   8       43.50      101.30     37.97 o 
  -6  25   8       54.29      117.07     39.03 o 
  -5  25   8        1.59      -36.19     36.19 o 
  -4  25   8       67.30      107.58     38.08 o 
  -3  25   8        2.26       90.33     68.64 o 
  -2  25   8       97.65      143.88     38.01 o 
  -1  25   8       16.39        8.70     32.55 o 
   0  25   8     1114.48     1128.40     37.75 o 
   1  25   8      281.57      370.10     47.86 o 
   2  25   8       76.68        8.95     38.84 o 
   3  25   8       91.61       92.10     34.68 o 
   4  25   8        1.20      -15.85     42.27 o 
   5  25   8       35.54       49.45     38.00 o 
  -6  26   8       62.25       11.47     95.33 o 
  -5  26   8       22.87       82.60     35.85 o 
  -4  26   8       92.53       47.95    104.79 o 
  -3  26   8       19.95      147.66     43.58 o 
  -2  26   8      275.11      289.69     38.63 o 
  -1  26   8      108.47      104.00     32.01 o 
   0  26   8      175.35      143.96     31.46 o 
   1  26   8       24.09      149.23     36.55 o 
   2  26   8      150.25       48.77     97.57 o 
   3  26   8      211.45      241.05     41.82 o 
   4  26   8      192.61      201.88     41.78 o 
   5  26   8      162.17       86.14     92.07 o 
  -5  27   8      401.05      438.85     79.95 o 
  -4  27   8       24.31        6.76     31.58 o 
  -3  27   8      513.89      401.36     41.39 o 
  -2  27   8        7.54       68.32     85.79 o 
  -1  27   8      102.69      122.63     37.82 o 
   0  27   8       50.39        6.36     53.55 o 
   1  27   8       60.68       74.91     51.72 o 
   2  27   8       18.42       35.03     46.85 o 
   3  27   8       25.39       69.63     59.87 o 
   4  27   8       13.93       61.22     37.40 o 
  -4  28   8       24.53      104.07     45.82 o 
  -3  28   8       36.32       69.52     33.22 o 
  -2  28   8      145.58       70.01     41.91 o 
  -1  28   8      172.31      136.97     36.04 o 
   0  28   8      157.23      201.91     31.35 o 
   1  28   8      389.71      409.95     41.41 o 
   2  28   8       48.11       37.92     37.59 o 
   3  28   8      158.41       94.85     43.16 o 
  -3  29   8        0.16      162.62     36.04 o 
  -2  29   8      452.16      347.56     35.19 o 
  -1  29   8       27.46      -23.82     35.04 o 
   0  29   8      282.55      347.92     33.44 o 
   1  29   8       50.19       90.25     36.04 o 
   2  29   8      136.79       92.25     80.33 o 
  -2  30   8        4.24       34.04     34.31 o 
  -1  30   8       32.36        3.14     32.01 o 
   0  30   8       34.84      128.75     43.24 o 
   1  30   8      224.27      222.35     34.74 o 
  -9   0   9      163.00      228.36     47.42 o 
  -7   0   9     2476.15     2392.99     61.08 o 
  -5   0   9      163.63      176.08     46.19 o 
  -3   0   9     1253.07     1252.83     70.40 o 
  -1   0   9     2530.16     2546.31     74.44 o 
   1   0   9     4472.77     4769.74     87.17 o 
   3   0   9     5244.07     5314.32    160.06 o 
   5   0   9     7117.77     7182.90     69.29 o 
   7   0   9     2750.01     2535.05     66.79 o 
   9   0   9      426.97      418.38     48.91 o 
 -10   1   9        0.25       38.73     31.30 o 
  -9   1   9      103.23      135.73     30.50 o 
  -8   1   9      141.41      120.04     31.77 o 
  -7   1   9     1205.68     1235.11     38.20 o 
  -6   1   9     1042.05     1086.96     35.12 o 
  -5   1   9     2133.71     2092.84     37.36 o 
  -4   1   9     1467.63     1663.29     34.72 o 
  -3   1   9     2224.21     2410.96     70.53 o 
  -2   1   9     3685.87     3742.80     48.49 o 
  -1   1   9     5292.61     5521.21     75.65 o 
   0   1   9     3177.70     3589.18     53.87 o 
   1   1   9     4618.24     4759.79     50.63 o 
   2   1   9     1670.79     1692.78     51.08 o 
   3   1   9     1011.56     1133.85     40.95 o 
   4   1   9      954.04      943.92     43.98 o 
   5   1   9      510.75      638.66    137.24 o 
   6   1   9      199.66      215.09     36.52 o 
   7   1   9        1.46       71.30     35.04 o 
   8   1   9        1.04       18.37     37.15 o 
   9   1   9       44.20       56.03     32.46 o 
 -10   2   9      161.70      155.12     32.28 o 
  -9   2   9       37.08       61.93     33.35 o 
  -8   2   9      867.35      836.35     38.33 o 
  -7   2   9      892.99      920.60     35.62 o 
  -6   2   9     3686.64     3735.72     39.76 o 
  -5   2   9     1847.41     1911.57     36.79 o 
  -4   2   9     2882.21     2825.76     45.98 o 
  -3   2   9     1060.34     1056.53     42.07 o 
  -2   2   9     1473.67     1370.21     46.82 o 
  -1   2   9      139.57      145.80     39.01 o 
   0   2   9       25.56      123.07     45.83 o 
   1   2   9      125.96      269.98     52.50 o 
   2   2   9      449.35      504.43     33.78 o 
   3   2   9       12.89       61.67     42.41 o 
   4   2   9     2400.50     2356.55     66.65 o 
   5   2   9       55.48      140.76    112.14 o 
   6   2   9     3443.40     3623.19     52.44 o 
   7   2   9       18.85       43.47     34.71 o 
   8   2   9       45.04       84.66     33.46 o 
   9   2   9        3.99      -31.59     36.57 o 
 -10   3   9      102.29       87.76     37.14 o 
  -9   3   9      109.52       74.66     31.97 o 
  -8   3   9       71.19       59.27     33.59 o 
  -7   3   9      748.91      773.48     35.40 o 
  -6   3   9       81.85      145.84     33.67 o 
  -5   3   9      586.50      579.51     34.78 o 
  -4   3   9       64.57      186.44     43.69 o 
  -3   3   9       35.99       96.15     39.51 o 
  -2   3   9       65.82       49.47     43.86 o 
  -1   3   9       89.48      102.36     41.09 o 
   0   3   9       16.47      129.33     45.06 o 
   1   3   9       94.56       82.64     40.62 o 
   2   3   9       75.15      134.85     55.69 o 
   3   3   9      488.97      523.27     39.78 o 
   4   3   9      578.93      617.09     33.68 o 
   5   3   9      647.19      704.93     41.66 o 
   6   3   9      196.77      179.13     52.31 o 
   7   3   9      107.11      176.58     42.73 o 
   8   3   9        2.02       16.82     36.76 o 
   9   3   9        2.22       45.86     41.60 o 
 -10   4   9       48.14       55.64     58.09 o 
  -9   4   9      442.01      362.90     31.29 o 
  -8   4   9       44.14      139.47     33.49 o 
  -7   4   9       66.54      108.77     30.70 o 
  -6   4   9      216.95      207.35     31.54 o 
  -5   4   9     1444.73     1458.62     41.32 o 
  -4   4   9       14.36       66.32     33.30 o 
  -3   4   9     1340.36     1305.08     36.95 o 
  -2   4   9      151.18      140.18     45.23 o 
  -1   4   9      483.38      501.69     58.15 o 
   0   4   9     1560.15     1709.85     52.09 o 
   1   4   9       71.42      137.37     36.39 o 
   2   4   9     1307.12     1240.45     36.26 o 
   3   4   9        5.71       30.46     39.22 o 
   4   4   9      103.30      193.17     37.82 o 
   5   4   9       32.04       53.44     56.05 o 
   6   4   9       90.47      111.54     39.33 o 
   7   4   9        3.79      -25.58     34.31 o 
   8   4   9      137.67       97.68     79.09 o 
   9   4   9      291.65      290.53     66.23 o 
 -10   5   9       21.32       56.57     32.39 o 
  -9   5   9       13.77       83.82     32.86 o 
  -8   5   9       79.61      100.33     33.44 o 
  -7   5   9        4.03       45.16     33.74 o 
  -6   5   9       98.65       92.28     29.59 o 
  -5   5   9      609.91      727.49     65.81 o 
  -4   5   9        6.14       62.79     40.24 o 
  -3   5   9      921.46     1034.54     40.88 o 
  -2   5   9        3.62       48.19     35.33 o 
  -1   5   9      213.47      194.20     49.64 o 
   0   5   9       77.49       80.50     39.23 o 
   1   5   9      350.96      413.77     37.41 o 
   2   5   9      231.08      276.94     39.68 o 
   3   5   9     1247.27     1317.98     45.08 o 
   4   5   9      721.75      681.15     46.51 o 
   5   5   9       52.76       86.87     49.00 o 
   6   5   9      145.51      116.17     32.81 o 
   7   5   9        2.03      115.56     39.17 o 
   8   5   9        0.15        8.69     68.17 o 
   9   5   9       33.98      127.68     55.58 o 
 -10   6   9      215.79      157.66     33.29 o 
  -9   6   9      344.51      348.06     32.02 o 
  -8   6   9      321.52      300.83     31.89 o 
  -7   6   9        3.53       61.90     31.72 o 
  -6   6   9     1865.19     1856.29     40.57 o 
  -5   6   9        2.90       64.00     36.62 o 
  -4   6   9      892.73      990.98     46.01 o 
  -3   6   9       44.28      111.42     41.39 o 
  -2   6   9       49.74      129.96     35.27 o 
  -1   6   9       79.62      116.25     44.42 o 
   0   6   9        2.02       74.89     37.52 o 
   1   6   9      145.65      200.74     47.17 o 
   2   6   9      228.92      265.22     48.41 o 
   3   6   9     2728.47     2635.46     47.50 o 
   4   6   9     1205.78     1283.17     40.04 o 
   5   6   9     2129.71     2054.93     48.62 o 
   6   6   9      443.61      460.35     44.66 o 
   7   6   9      247.87      290.76     29.32 o 
   8   6   9      265.99      350.59     43.64 o 
   9   6   9      184.36      305.14     42.82 o 
 -10   7   9        0.51      -15.26     32.90 o 
  -9   7   9        3.80       39.36     31.47 o 
  -8   7   9      221.72      229.04     33.65 o 
  -7   7   9      591.47      525.16     36.66 o 
  -6   7   9     3572.66     3605.94     52.51 o 
  -5   7   9      770.18      768.77     41.53 o 
  -4   7   9     8961.92     9097.92     82.65 o 
  -3   7   9      317.84      365.20     38.93 o 
  -2   7   9     3053.70     3188.62     41.04 o 
  -1   7   9       87.04      140.73     44.23 o 
   0   7   9     3059.82     3183.75     94.01 o 
   1   7   9       92.72      128.93     44.56 o 
   2   7   9     2945.79     2937.38     46.34 o 
   3   7   9       51.18      224.79     47.38 o 
   4   7   9     2730.11     2743.48     62.67 o 
   5   7   9      108.50      128.14     37.96 o 
   6   7   9      118.25      183.68     33.15 o 
   7   7   9       22.12       23.49     30.00 o 
   8   7   9        7.26      128.68     37.59 o 
   9   7   9        1.86      132.63     45.65 o 
 -10   8   9      258.60      229.68     34.57 o 
  -9   8   9       21.96       22.60     32.34 o 
  -8   8   9      990.40      922.60     39.07 o 
  -7   8   9      209.39      252.74     36.72 o 
  -6   8   9     2575.03     2605.47     40.50 o 
  -5   8   9     1146.02     1241.83     40.40 o 
  -4   8   9     1030.45     1240.00     37.30 o 
  -3   8   9        0.07       81.61     38.40 o 
  -2   8   9       35.66        3.67     55.77 o 
  -1   8   9       46.50       37.40     37.05 o 
   0   8   9       41.03       69.34     34.93 o 
   1   8   9      272.81      338.88     41.93 o 
   2   8   9     1674.57     1623.49     50.83 o 
   3   8   9     1400.13     1407.79     41.52 o 
   4   8   9     6823.58     6859.65     77.62 o 
   5   8   9     1504.16     1481.38     78.96 o 
   6   8   9     2759.84     2756.29     45.19 o 
   7   8   9       98.56      149.72     30.71 o 
   8   8   9     1158.58     1072.02     36.58 o 
   9   8   9       92.28       47.90     28.17 o 
 -10   9   9       74.70       56.12     32.32 o 
  -9   9   9       59.49       11.48     36.84 o 
  -8   9   9       54.33       89.83     36.85 o 
  -7   9   9       90.71      102.42     40.28 o 
  -6   9   9      239.14      244.42     57.25 o 
  -5   9   9     2542.96     2571.27     41.52 o 
  -4   9   9      783.47      850.22     39.93 o 
  -3   9   9     2812.32     3196.49     44.67 o 
  -2   9   9      455.01      487.82     33.60 o 
  -1   9   9     2657.62     2832.02     55.61 o 
   0   9   9      643.69      693.51     39.18 o 
   1   9   9     1508.59     1560.30     43.34 o 
   2   9   9      207.18      277.36     39.27 o 
   3   9   9     2378.06     2482.44     93.48 o 
   4   9   9       22.86      116.27     40.69 o 
   5   9   9      927.25      845.10     68.13 o 
   6   9   9        5.95       52.02     30.06 o 
   7   9   9        0.91       98.25     30.07 o 
   8   9   9      145.12      102.37     37.28 o 
   9   9   9       55.13       49.91     29.58 o 
  -9  10   9      324.94      319.55     49.63 o 
  -8  10   9        0.38       61.85     37.42 o 
  -7  10   9      176.25      216.38     52.22 o 
  -6  10   9        1.42       60.79     36.98 o 
  -5  10   9     1429.63     1361.96     44.68 o 
  -4  10   9       96.75       96.21     37.37 o 
  -3  10   9      657.76      604.68     34.74 o 
  -2  10   9      156.45      163.22     32.18 o 
  -1  10   9       63.14       49.98     30.37 o 
   0  10   9      309.24      280.05     36.40 o 
   1  10   9      234.87      302.13     47.01 o 
   2  10   9      274.75      324.23     47.50 o 
   3  10   9     1145.80     1189.94     44.16 o 
   4  10   9       42.91      190.15     70.02 o 
   5  10   9     2166.09     2156.51     44.66 o 
   6  10   9       16.16       29.04     28.77 o 
   7  10   9      157.73      182.85     30.54 o 
   8  10   9        5.28      -14.04     30.73 o 
  -9  11   9       23.15       70.78     41.94 o 
  -8  11   9      288.79      225.46     38.78 o 
  -7  11   9        0.26      -45.99     45.99 o 
  -6  11   9      340.24      366.11     42.77 o 
  -5  11   9       11.94       55.10     33.53 o 
  -4  11   9       62.29       62.24     34.35 o 
  -3  11   9        2.21       44.05     31.75 o 
  -2  11   9        1.11       55.30     30.80 o 
  -1  11   9     1063.40     1081.21     31.17 o 
   0  11   9      354.56      408.70     36.80 o 
   1  11   9      316.41      339.28     38.88 o 
   2  11   9      305.52      363.12     41.94 o 
   3  11   9      414.32      442.22     39.05 o 
   4  11   9       51.52       62.85     40.57 o 
   5  11   9      375.04      379.18    117.73 o 
   6  11   9        9.57      101.79     56.29 o 
   7  11   9        2.42        8.55     28.50 o 
   8  11   9       13.82       12.02     68.60 o 
  -9  12   9       30.03       81.02     42.00 o 
  -8  12   9      103.29      113.77     37.55 o 
  -7  12   9      151.24      112.83     50.16 o 
  -6  12   9       10.66        9.89     35.77 o 
  -5  12   9      485.00      477.73     40.06 o 
  -4  12   9      606.41      609.39     36.58 o 
  -3  12   9      382.62      416.50     34.77 o 
  -2  12   9      586.85      482.28     32.13 o 
  -1  12   9       67.22       51.88     34.65 o 
   0  12   9      163.77      194.17     38.73 o 
   1  12   9      198.74      225.30     41.48 o 
   2  12   9      244.50      222.39    139.56 o 
   3  12   9      425.52      443.03    141.45 o 
   4  12   9      306.04      388.19     74.44 o 
   5  12   9       40.01       -4.61     60.90 o 
   6  12   9      175.87      234.86     32.60 o 
   7  12   9        0.14      -30.31     30.31 o 
   8  12   9       12.85       10.49     28.22 o 
  -9  13   9        1.13       39.80     34.47 o 
  -8  13   9      189.69       94.50     38.27 o 
  -7  13   9       42.79       44.48     95.38 o 
  -6  13   9      954.86      881.48     72.77 o 
  -5  13   9       99.40      200.88     36.44 o 
  -4  13   9     3004.07     3129.97     39.19 o 
  -3  13   9      485.37      533.23     33.52 o 
  -2  13   9     2207.80     2304.33     45.03 o 
  -1  13   9       78.17      147.99     31.63 o 
   0  13   9      126.67       98.49     35.78 o 
   1  13   9      377.96      421.56     45.35 o 
   2  13   9     1847.90     1931.78     52.52 o 
   3  13   9      586.29      543.60     38.74 o 
   4  13   9       31.70       52.21     76.76 o 
   5  13   9      267.22      286.85     49.51 o 
   6  13   9       11.95        9.57     65.25 o 
   7  13   9       77.42      137.70     30.74 o 
   8  13   9        2.63       52.34     30.16 o 
  -9  14   9      662.48      600.88    155.77 o 
  -8  14   9       45.32       98.43     37.40 o 
  -7  14   9     1566.55     1596.28     41.42 o 
  -6  14   9      170.36      203.30     57.51 o 
  -5  14   9      714.87      728.15     40.63 o 
  -4  14   9      526.94      496.68     41.46 o 
  -3  14   9       69.82      102.41     34.46 o 
  -2  14   9      265.28      246.58     31.20 o 
  -1  14   9      459.34      451.16     31.67 o 
   0  14   9       80.05       97.32     41.58 o 
   1  14   9     1472.32     1431.92     43.77 o 
   2  14   9     1172.06     1192.54     66.41 o 
   3  14   9     2982.37     2954.53     50.86 o 
   4  14   9      984.81      914.56     52.95 o 
   5  14   9     1191.01     1248.68     39.18 o 
   6  14   9      140.92      104.28     38.86 o 
   7  14   9     1559.37     1476.56     37.79 o 
   8  14   9       88.29       83.51     30.00 o 
  -9  15   9       83.61       64.01     36.92 o 
  -8  15   9       24.19       50.66     37.58 o 
  -7  15   9      800.27      771.60     37.05 o 
  -6  15   9       16.98      -62.11    102.77 o 
  -5  15   9     1903.98     2003.59     81.49 o 
  -4  15   9       16.52       44.86     35.80 o 
  -3  15   9     4727.67     4718.73     59.56 o 
  -2  15   9      397.39      508.65     33.51 o 
  -1  15   9     1410.54     1507.60     36.10 o 
   0  15   9      520.60      466.93     37.91 o 
   1  15   9     3794.86     3665.24     53.28 o 
   2  15   9     1012.03     1011.80     42.07 o 
   3  15   9     2268.50     2165.43     41.41 o 
   4  15   9     1542.79     1518.54     56.65 o 
   5  15   9       43.14       59.59     39.32 o 
   6  15   9      266.78      116.81     63.10 o 
   7  15   9        7.36       30.80     49.70 o 
   8  15   9       65.87       48.41     31.98 o 
  -8  16   9      396.48      313.39     35.95 o 
  -7  16   9      398.20      407.52     39.58 o 
  -6  16   9      766.95      748.29     50.42 o 
  -5  16   9      119.95       77.63     58.97 o 
  -4  16   9     1263.56     1339.76     63.66 o 
  -3  16   9      554.94      590.60     35.99 o 
  -2  16   9       98.16       61.01     30.66 o 
  -1  16   9      294.40      287.67     31.25 o 
   0  16   9       29.92      127.69     31.83 o 
   1  16   9       38.13       84.78     42.69 o 
   2  16   9      719.24      806.46     41.08 o 
   3  16   9     1127.80     1118.23     42.64 o 
   4  16   9      851.87      956.32     54.20 o 
   5  16   9      296.20      340.79    117.94 o 
   6  16   9      475.40      454.20     93.44 o 
   7  16   9      389.51      374.59     32.88 o 
  -8  17   9        2.73       25.62     32.99 o 
  -7  17   9        0.94       38.81     71.78 o 
  -6  17   9       28.45       11.41     44.01 o 
  -5  17   9        4.17      -67.82    125.59 o 
  -4  17   9     1766.75     1790.40     39.23 o 
  -3  17   9       19.37       82.55     32.29 o 
  -2  17   9     1292.81     1341.10     65.19 o 
  -1  17   9        6.66       74.75     31.81 o 
   0  17   9        6.15       41.47     32.37 o 
   1  17   9       65.32       94.42     43.32 o 
   2  17   9     2172.33     2294.85    137.41 o 
   3  17   9       21.15      -49.08     60.00 o 
   4  17   9      526.17      394.91     50.89 o 
   5  17   9       81.41      121.04     38.56 o 
   6  17   9       33.03        4.50     38.02 o 
   7  17   9        4.46       76.54     39.20 o 
  -8  18   9       84.92      116.53     57.08 o 
  -7  18   9       18.76       61.66     76.51 o 
  -6  18   9       55.52       86.54     87.47 o 
  -5  18   9       27.21      106.04     38.62 o 
  -4  18   9      229.38      168.64     38.98 o 
  -3  18   9       84.86       52.50     38.97 o 
  -2  18   9       31.07       12.71     31.65 o 
  -1  18   9      353.08      366.12     32.36 o 
   0  18   9       70.06      106.21     32.55 o 
   1  18   9      406.21      462.26     39.34 o 
   2  18   9      214.68      292.71     44.22 o 
   3  18   9      306.82      168.66     50.03 o 
   4  18   9      440.72      470.56     60.00 o 
   5  18   9       94.83       75.99     43.21 o 
   6  18   9      106.34      148.18     33.93 o 
   7  18   9       59.90      111.91     38.27 o 
  -7  19   9       11.43       40.12     38.75 o 
  -6  19   9       30.74        8.63     39.29 o 
  -5  19   9       64.79      215.93     37.38 o 
  -4  19   9       68.21        6.73     35.80 o 
  -3  19   9      375.93      392.36     57.90 o 
  -2  19   9       86.20       86.75     32.94 o 
  -1  19   9       78.75      136.39     31.31 o 
   0  19   9      109.73      201.43     45.28 o 
   1  19   9        4.18        7.69     39.90 o 
   2  19   9      210.35      288.11     84.85 o 
   3  19   9       35.32       36.77     43.28 o 
   4  19   9       94.00       41.92     39.33 o 
   5  19   9        0.06       76.43     38.12 o 
   6  19   9       68.58       63.30     53.34 o 
   7  19   9        2.96       49.72     37.03 o 
  -7  20   9       40.24       20.13     85.45 o 
  -6  20   9      195.49      101.73     35.32 o 
  -5  20   9       11.51       30.88    113.64 o 
  -4  20   9      435.44      392.74     62.15 o 
  -3  20   9      109.00       51.32     37.73 o 
  -2  20   9      114.14      118.62     35.10 o 
  -1  20   9      190.64      206.08     34.01 o 
   0  20   9       34.58       34.39     30.49 o 
   1  20   9      193.63      309.32     47.80 o 
   2  20   9        0.10      178.60    143.34 o 
   3  20   9       51.31       54.36     38.12 o 
   4  20   9       15.03       51.80     51.02 o 
   5  20   9      181.67      133.99     76.29 o 
   6  20   9        1.28      -26.01     44.01 o 
  -7  21   9      164.08      207.85     48.31 o 
  -6  21   9      220.14      240.85     38.95 o 
  -5  21   9      518.47      413.05     39.53 o 
  -4  21   9      356.66      304.91     34.53 o 
  -3  21   9       86.69      148.51     33.64 o 
  -2  21   9      707.68      648.76     55.09 o 
  -1  21   9      644.20      732.47     49.78 o 
   0  21   9     1809.56     2029.00     55.38 o 
   1  21   9      156.76      182.16     39.12 o 
   2  21   9      939.13      856.45     53.81 o 
   3  21   9        0.39      -21.35     42.30 o 
   4  21   9      434.77      406.69     49.51 o 
   5  21   9        9.15       15.69     39.45 o 
   6  21   9       34.05        5.76     36.38 o 
  -6  22   9      873.14      826.89     82.05 o 
  -5  22   9      270.44      271.47     34.92 o 
  -4  22   9      132.70      135.69     71.44 o 
  -3  22   9      185.11      171.24     36.20 o 
  -2  22   9        3.07      -19.20     30.86 o 
  -1  22   9        2.47       -5.08     34.63 o 
   0  22   9       39.68      111.33     32.75 o 
   1  22   9      138.26      270.78     50.03 o 
   2  22   9      578.91      556.87     60.69 o 
   3  22   9       84.30       50.55     49.34 o 
   4  22   9     2240.06     1685.05     55.02 o 
   5  22   9       21.29       -8.39     35.09 o 
  -6  23   9     1239.46      948.11     65.33 o 
  -5  23   9      684.90      600.11     35.34 o 
  -4  23   9     1569.05     1504.99     88.03 o 
  -3  23   9      917.61      899.12     39.07 o 
  -2  23   9      502.86      439.73     36.71 o 
  -1  23   9      361.80      353.61     29.46 o 
   0  23   9     1136.93     1140.71     58.58 o 
   1  23   9      253.90      182.50     47.71 o 
   2  23   9      322.75      342.22     49.17 o 
   3  23   9     1183.07     1202.54     62.58 o 
   4  23   9       13.51      -14.33     64.00 o 
   5  23   9      492.57      457.15     37.33 o 
  -5  24   9      530.02      457.87     52.65 o 
  -4  24   9       72.39       71.70     32.52 o 
  -3  24   9      179.47      251.73     41.03 o 
  -2  24   9       16.24       -5.59     72.68 o 
  -1  24   9       97.12       93.28     30.01 o 
   0  24   9      215.42      175.41     33.40 o 
   1  24   9      505.32      548.70     40.50 o 
   2  24   9        0.53       50.21     43.45 o 
   3  24   9      982.83      976.37     50.89 o 
   4  24   9      256.93      270.14    102.12 o 
   5  24   9     1113.38      836.24    126.02 o 
  -5  25   9      235.32      216.68     36.80 o 
  -4  25   9        6.07       20.57     35.39 o 
  -3  25   9      247.47      206.71     48.87 o 
  -2  25   9       86.15      137.51     39.67 o 
  -1  25   9      345.72      301.66     29.91 o 
   0  25   9      194.41      269.77     38.18 o 
   1  25   9      178.49       98.75     62.92 o 
   2  25   9      213.38      156.76     38.97 o 
   3  25   9      169.07      154.56     59.14 o 
   4  25   9      154.85       94.08     58.07 o 
  -4  26   9       71.73       91.79     33.08 o 
  -3  26   9       92.47       29.21     35.87 o 
  -2  26   9        3.37      -34.51     34.51 o 
  -1  26   9      289.57      318.30     33.00 o 
   0  26   9       12.40       25.52     41.32 o 
   1  26   9      166.92      280.15     50.46 o 
   2  26   9        0.94       10.92     47.02 o 
   3  26   9        7.14      127.01     65.42 o 
  -3  27   9       20.35       32.86     94.43 o 
  -2  27   9       86.24       39.07     81.06 o 
  -1  27   9       43.03       50.27     34.34 o 
   0  27   9        3.23       -3.79     32.17 o 
   1  27   9      118.28      170.29     47.37 o 
   2  27   9       10.13       32.84     47.28 o 
  -2  28   9        3.33       90.62     75.09 o 
  -1  28   9       78.18      112.24     35.49 o 
   0  28   9        9.68       48.76     30.75 o 
   1  28   9        0.20      134.48     45.32 o 
  -8   0  10     1211.22     1244.81     48.99 o 
  -6   0  10     4458.00     4748.98    129.93 o 
  -4   0  10      707.35      658.65     68.17 o 
  -2   0  10      446.60      469.87     66.54 o 
   0   0  10     4077.03     4387.64     64.99 o 
   2   0  10     5276.01     5154.34     67.48 o 
   4   0  10     6368.17     6462.61     51.05 o 
   6   0  10     4808.01     4843.93     66.19 o 
   8   0  10      171.94      247.75     46.59 o 
  -9   1  10       22.74       28.12     31.20 o 
  -8   1  10      211.29      245.40     31.57 o 
  -7   1  10      337.59      339.49     31.75 o 
  -6   1  10     1811.76     1906.68     33.32 o 
  -5   1  10     1105.19     1130.83     32.09 o 
  -4   1  10     2397.08     2540.59     39.75 o 
  -3   1  10     1047.19      998.46     54.24 o 
  -2   1  10     2166.32     2320.40     51.54 o 
  -1   1  10     2133.94     2371.08     44.61 o 
   0   1  10      873.95     1128.86     76.42 o 
   1   1  10     3838.35     4106.61     67.39 o 
   2   1  10      619.74      704.64     43.70 o 
   3   1  10     2345.99     2464.73     50.07 o 
   4   1  10      968.89     1100.16     29.87 o 
   5   1  10     1016.06     1062.72     43.55 o 
   6   1  10      145.88      292.22     47.15 o 
   7   1  10      220.32      261.86     37.82 o 
   8   1  10       73.19       22.91     47.06 o 
  -9   2  10        3.12       27.22     31.80 o 
  -8   2  10       19.19       64.43     35.09 o 
  -7   2  10     2331.18     2244.92     36.33 o 
  -6   2  10      484.81      520.77     34.35 o 
  -5   2  10     1568.76     1535.44     40.32 o 
  -4   2  10      239.70      298.23     36.09 o 
  -3   2  10      817.65      826.03     47.38 o 
  -2   2  10       22.59      125.26     41.41 o 
  -1   2  10     1823.44     1835.25     42.24 o 
   0   2  10        0.36       66.13     47.23 o 
   1   2  10      895.11      951.45     44.10 o 
   2   2  10        3.64      -13.27     34.10 o 
   3   2  10      109.47       94.27     33.06 o 
   4   2  10      279.92      357.97     81.68 o 
   5   2  10     1764.00     1912.33     55.13 o 
   6   2  10      305.24      387.93     46.12 o 
   7   2  10      448.67      435.67     48.53 o 
   8   2  10       10.16       65.04     36.14 o 
  -9   3  10       14.53       87.15     53.30 o 
  -8   3  10       18.03       56.78     30.20 o 
  -7   3  10       37.20       76.09     32.04 o 
  -6   3  10       54.23       73.04     32.94 o 
  -5   3  10       78.30      109.73     37.33 o 
  -4   3  10       63.73      102.09     37.87 o 
  -3   3  10       14.84      -41.13     41.13 o 
  -2   3  10       16.88       66.01     46.61 o 
  -1   3  10       63.05      199.25     47.52 o 
   0   3  10      142.67      173.15     41.90 o 
   1   3  10      373.30      454.26     43.82 o 
   2   3  10      182.39      223.96     30.47 o 
   3   3  10      141.91      161.06     30.31 o 
   4   3  10       68.08       58.61     55.84 o 
   5   3  10      260.80      364.46     29.76 o 
   6   3  10       15.99       71.82     50.42 o 
   7   3  10       22.96       84.44     83.17 o 
   8   3  10       14.81      -13.39     87.47 o 
  -9   4  10      145.36       99.10     33.80 o 
  -8   4  10       21.21       -2.98     32.84 o 
  -7   4  10       62.27       88.03     30.02 o 
  -6   4  10        8.41       -7.81     34.32 o 
  -5   4  10        5.92       42.88     38.88 o 
  -4   4  10      187.10      194.01     32.50 o 
  -3   4  10       75.35       76.66     37.01 o 
  -2   4  10      174.90      231.33     63.10 o 
  -1   4  10      271.04      247.21     47.28 o 
   0   4  10      171.07      183.76     71.78 o 
   1   4  10      373.63      350.61     32.66 o 
   2   4  10       25.96       93.53     42.45 o 
   3   4  10       10.84      111.98     40.44 o 
   4   4  10        0.77       51.84     29.08 o 
   5   4  10       37.51       49.27     54.52 o 
   6   4  10       38.55       41.36     27.84 o 
   7   4  10        4.08       53.17     39.62 o 
   8   4  10      164.38      175.06     33.88 o 
  -9   5  10       60.28       87.39     32.95 o 
  -8   5  10       23.56       34.50     32.53 o 
  -7   5  10       60.86       86.19     37.31 o 
  -6   5  10      142.11      146.62     35.77 o 
  -5   5  10       48.36       29.45     35.67 o 
  -4   5  10      665.09      689.95     56.39 o 
  -3   5  10       74.23       63.97     34.56 o 
  -2   5  10      157.76      137.11     39.75 o 
  -1   5  10       46.79      111.24     46.01 o 
   0   5  10      757.68      915.25     48.61 o 
   1   5  10       28.59       55.68     43.88 o 
   2   5  10     1037.41     1039.06     34.52 o 
   3   5  10       59.81      149.83     60.69 o 
   4   5  10      715.98      749.42     41.54 o 
   5   5  10       40.09      157.09     47.14 o 
   6   5  10       11.61       12.13     29.78 o 
   7   5  10       11.21       19.66     55.75 o 
   8   5  10        0.27       81.69     26.83 o 
  -9   6  10      153.25      194.83     34.75 o 
  -8   6  10      388.87      407.08     35.68 o 
  -7   6  10      362.54      375.04     37.69 o 
  -6   6  10     1116.49     1224.26     37.50 o 
  -5   6  10     1655.95     1736.04     38.74 o 
  -4   6  10      834.84      833.68     38.08 o 
  -3   6  10      123.65      171.35     32.68 o 
  -2   6  10       18.05       42.13     49.43 o 
  -1   6  10        9.26      101.45     80.20 o 
   0   6  10      353.68      428.53     34.16 o 
   1   6  10       96.95      126.21     34.60 o 
   2   6  10      832.48      778.73    117.73 o 
   3   6  10     1527.83     1466.24     40.06 o 
   4   6  10     1125.20     1172.15     42.45 o 
   5   6  10     2099.47     2120.64     59.47 o 
   6   6  10      271.32      353.66     63.91 o 
   7   6  10      120.27      115.41     41.22 o 
   8   6  10      371.23      309.23     37.33 o 
  -9   7  10        0.26        3.49     36.94 o 
  -8   7  10        2.17       64.37     37.68 o 
  -7   7  10      209.58      182.16     43.34 o 
  -6   7  10        1.69       77.99     35.73 o 
  -5   7  10     5305.72     5374.97    102.23 o 
  -4   7  10      124.14      185.94     39.65 o 
  -3   7  10     5331.90     5345.43     72.45 o 
  -2   7  10      127.60      203.54     42.04 o 
  -1   7  10     1684.22     1924.35     49.14 o 
   0   7  10        9.25       74.87     37.99 o 
   1   7  10     1389.37     1467.41     48.79 o 
   2   7  10       61.73      253.95     37.60 o 
   3   7  10     4646.34     4801.59     46.36 o 
   4   7  10      183.01      354.66     85.45 o 
   5   7  10     1194.84     1269.79     37.45 o 
   6   7  10      142.75      134.40     30.31 o 
   7   7  10       11.39       38.16     28.69 o 
   8   7  10       23.36       31.06     41.44 o 
  -9   8  10      232.23      221.12     39.28 o 
  -8   8  10       44.32      110.59     38.37 o 
  -7   8  10      697.71      625.21     37.44 o 
  -6   8  10      471.08      585.35     40.60 o 
  -5   8  10     2924.00     3048.82     41.74 o 
  -4   8  10      136.62      153.93     43.24 o 
  -3   8  10      500.73      507.13     45.07 o 
  -2   8  10       72.38       34.27     34.55 o 
  -1   8  10       41.31       99.46     35.90 o 
   0   8  10       51.10       12.74     33.81 o 
   1   8  10       53.86      109.32     40.99 o 
   2   8  10       42.42       77.93     42.51 o 
   3   8  10     2572.41     2549.07     75.95 o 
   4   8  10      991.35      992.18     72.29 o 
   5   8  10     4135.12     4078.60     72.56 o 
   6   8  10      537.47      558.02     34.80 o 
   7   8  10      445.63      361.89     43.04 o 
   8   8  10      143.60      219.62     48.70 o 
  -9   9  10       15.60       35.99     38.87 o 
  -8   9  10       80.47      127.72     39.66 o 
  -7   9  10      241.92      313.19     36.70 o 
  -6   9  10     1698.73     1766.02     42.75 o 
  -5   9  10      762.34      765.54     34.16 o 
  -4   9  10     2414.56     2466.37     41.14 o 
  -3   9  10      403.99      449.71     33.54 o 
  -2   9  10      271.90      304.26     32.35 o 
  -1   9  10      149.25      183.77     36.65 o 
   0   9  10      980.99     1175.13     35.72 o 
   1   9  10       87.08      119.93     31.61 o 
   2   9  10      985.53      985.54     51.02 o 
   3   9  10      566.43      609.61     58.50 o 
   4   9  10     1725.37     1757.11     49.39 o 
   5   9  10      178.60      203.22     39.02 o 
   6   9  10      154.20      201.34     37.89 o 
   7   9  10       87.56      146.42     28.05 o 
   8   9  10       29.27       62.29     29.69 o 
  -9  10  10        0.02      101.70     33.27 o 
  -8  10  10      323.72      308.06     33.90 o 
  -7  10  10        0.06        4.58     35.74 o 
  -6  10  10     2185.75     2067.49     40.79 o 
  -5  10  10       34.08      129.30     39.02 o 
  -4  10  10      636.47      599.96     32.18 o 
  -3  10  10        6.93       -3.65     32.05 o 
  -2  10  10       19.41       37.18     28.91 o 
  -1  10  10        0.06       49.29     33.89 o 
   0  10  10        2.55       68.55     36.43 o 
   1  10  10       31.30       90.85     35.31 o 
   2  10  10      148.41      188.34     54.24 o 
   3  10  10       57.38       70.85     35.29 o 
   4  10  10     1460.28     1481.08     56.78 o 
   5  10  10       14.99      110.56     56.65 o 
   6  10  10      477.38      470.24     32.66 o 
   7  10  10       43.01       86.53     32.34 o 
   8  10  10      154.47      121.12     38.13 o 
  -8  11  10        0.48       44.84     37.44 o 
  -7  11  10       18.51       28.25     33.69 o 
  -6  11  10        0.05       38.52     33.59 o 
  -5  11  10      162.25      125.45     30.96 o 
  -4  11  10        0.12       72.17     35.68 o 
  -3  11  10        0.06        9.98     33.89 o 
  -2  11  10        6.90       43.64     31.37 o 
  -1  11  10      216.13      320.49     35.78 o 
   0  11  10      403.40      505.98     38.72 o 
   1  11  10        4.60       48.16     32.39 o 
   2  11  10       11.45       -7.09     47.88 o 
   3  11  10       28.38       47.97    100.79 o 
   4  11  10       49.37      -39.25     39.25 o 
   5  11  10       54.36       44.43     34.55 o 
   6  11  10        4.92       82.18     75.27 o 
   7  11  10        0.82       29.92     28.69 o 
  -8  12  10        0.59       42.73     37.45 o 
  -7  12  10      579.44      616.07     40.41 o 
  -6  12  10       14.58       11.26     36.86 o 
  -5  12  10      245.67      229.10     37.56 o 
  -4  12  10        0.12       18.36     34.12 o 
  -3  12  10      339.12      298.47     33.58 o 
  -2  12  10      125.07      137.77     30.67 o 
  -1  12  10       90.03       93.73     34.82 o 
   0  12  10      224.01      246.73     32.72 o 
   1  12  10       47.88       54.80     34.89 o 
   2  12  10       99.47      134.25     38.83 o 
   3  12  10      207.25      225.13     82.78 o 
   4  12  10       28.66       11.52     54.84 o 
   5  12  10      130.65      117.32     66.28 o 
   6  12  10        0.87       82.27     31.54 o 
   7  12  10      494.79      474.78     31.74 o 
  -8  13  10       95.70      102.09     34.06 o 
  -7  13  10      204.20      183.20     37.41 o 
  -6  13  10      235.32      245.50     94.77 o 
  -5  13  10      884.53      811.32     34.52 o 
  -4  13  10      743.62      778.82     34.94 o 
  -3  13  10     2667.75     2557.34     37.21 o 
  -2  13  10      744.03      783.33     35.09 o 
  -1  13  10      262.89      258.95     28.97 o 
   0  13  10       71.15      108.25     31.95 o 
   1  13  10     1221.01     1239.74     49.56 o 
   2  13  10      293.78      363.31     36.69 o 
   3  13  10     1169.58     1160.53     42.40 o 
   4  13  10       61.63       85.55     39.24 o 
   5  13  10       81.38      112.61     54.20 o 
   6  13  10        4.87       64.93     29.31 o 
   7  13  10       74.49      107.96     31.67 o 
  -8  14  10      491.99      371.19     35.86 o 
  -7  14  10       43.55       26.72     37.64 o 
  -6  14  10      415.99      451.70     58.58 o 
  -5  14  10       24.46      101.15     94.04 o 
  -4  14  10      867.66      888.47     36.55 o 
  -3  14  10       20.16      122.40     34.73 o 
  -2  14  10       24.15       58.02     31.21 o 
  -1  14  10      107.62      127.37     32.46 o 
   0  14  10      383.16      395.00     36.56 o 
   1  14  10      113.20      171.33     38.31 o 
   2  14  10     2005.87     2000.99     48.19 o 
   3  14  10      152.86      115.96     48.91 o 
   4  14  10     2120.47     2045.03     44.04 o 
   5  14  10       75.28      159.60     33.82 o 
   6  14  10     1208.04     1083.46     41.43 o 
   7  14  10      165.39      175.14     30.28 o 
  -8  15  10       63.35       14.54     38.62 o 
  -7  15  10        0.33        3.66     34.21 o 
  -6  15  10      262.61      216.89     43.07 o 
  -5  15  10       74.75      103.34     72.85 o 
  -4  15  10     2765.17     2673.44     39.13 o 
  -3  15  10      156.73      272.44     33.56 o 
  -2  15  10     2849.27     2937.29     70.41 o 
  -1  15  10      324.80      342.86     31.00 o 
   0  15  10      491.68      681.36     48.30 o 
   1  15  10      595.24      639.13     80.85 o 
   2  15  10     4204.60     4357.07     47.75 o 
   3  15  10      251.69      179.32     49.17 o 
   4  15  10     1351.77     1267.92     42.61 o 
   5  15  10      136.73       92.70     51.71 o 
   6  15  10      129.54       46.85     34.94 o 
   7  15  10      172.62      158.43     34.55 o 
  -7  16  10      931.92      851.04     47.97 o 
  -6  16  10      414.71      430.62     35.22 o 
  -5  16  10      927.51      873.48     43.93 o 
  -4  16  10     1077.24     1048.78     41.83 o 
  -3  16  10      466.47      457.55     31.48 o 
  -2  16  10       23.28       66.52     32.09 o 
  -1  16  10      171.04      208.78     32.56 o 
   0  16  10      104.41      145.04     34.74 o 
   1  16  10       10.60       51.80     82.65 o 
   2  16  10      367.55      395.47     61.33 o 
   3  16  10      560.10      724.58     51.15 o 
   4  16  10      384.26      403.85     58.54 o 
   5  16  10      463.72      467.66     66.15 o 
   6  16  10      166.09      158.35     39.84 o 
  -7  17  10      129.01      165.83     54.24 o 
  -6  17  10       83.08      169.00     55.70 o 
  -5  17  10      790.29      791.31     37.22 o 
  -4  17  10       26.08       -1.55     38.80 o 
  -3  17  10     1378.42     1427.36     43.66 o 
  -2  17  10        0.07        4.17     30.81 o 
  -1  17  10       29.05       40.01     31.08 o 
   0  17  10       83.70      165.79     33.79 o 
   1  17  10      445.64      492.36     39.39 o 
   2  17  10       64.87      167.69     36.72 o 
   3  17  10     1188.99     1170.13     53.21 o 
   4  17  10      125.04       69.89     48.05 o 
   5  17  10      109.74      216.28     55.58 o 
   6  17  10       25.70       -3.77     37.45 o 
  -7  18  10      118.12      102.72     37.20 o 
  -6  18  10        7.32       20.98     38.67 o 
  -5  18  10      202.95      175.89     69.11 o 
  -4  18  10       20.39       26.92     37.61 o 
  -3  18  10       85.89       99.85     37.06 o 
  -2  18  10        0.64       63.41     33.51 o 
  -1  18  10       62.05       45.71     50.23 o 
   0  18  10      181.51      222.99     34.18 o 
   1  18  10       52.34       74.31     60.69 o 
   2  18  10       12.00       49.34     37.08 o 
   3  18  10      269.61      151.21     57.25 o 
   4  18  10      355.44      374.94     39.21 o 
   5  18  10       54.06       46.79     38.05 o 
   6  18  10       64.87      152.51     41.99 o 
  -6  19  10        1.17      -41.44     52.31 o 
  -5  19  10        0.44        7.50     39.16 o 
  -4  19  10      187.16      168.24     33.82 o 
  -3  19  10       46.93      109.82     36.27 o 
  -2  19  10       18.23      -12.27     31.25 o 
  -1  19  10      173.84      233.64     28.88 o 
   0  19  10      800.46      902.34     40.00 o 
   1  19  10        0.03       10.25     42.63 o 
   2  19  10       45.92       70.70     42.59 o 
   3  19  10      110.10      126.71     47.45 o 
   4  19  10       10.04      -48.83     48.83 o 
   5  19  10        5.32      100.34     37.98 o 
  -6  20  10      206.78      238.99     42.51 o 
  -5  20  10       20.23      -20.54     34.58 o 
  -4  20  10        2.65       58.42     34.37 o 
  -3  20  10        7.66      -35.89     35.89 o 
  -2  20  10        0.40       -1.76     33.28 o 
  -1  20  10        0.02       27.28     27.19 o 
   0  20  10       16.01       27.48     40.14 o 
   1  20  10        1.62       72.98     57.42 o 
   2  20  10        1.95       72.71     36.78 o 
   3  20  10       61.36      117.43     59.83 o 
   4  20  10       63.74      137.11     59.31 o 
   5  20  10      173.16      169.53     38.28 o 
  -6  21  10      105.59      101.51     33.94 o 
  -5  21  10      477.66      365.53     38.30 o 
  -4  21  10      126.54      154.00     37.37 o 
  -3  21  10      742.52      642.48     54.80 o 
  -2  21  10      129.08      151.78     34.27 o 
  -1  21  10      763.91      626.97     57.13 o 
   0  21  10      639.48      604.98     77.24 o 
   1  21  10      336.99      316.34     48.23 o 
   2  21  10      159.74      235.62     49.51 o 
   3  21  10      503.34      416.92     50.63 o 
   4  21  10      303.99      304.45     64.56 o 
   5  21  10      161.58      124.62     61.03 o 
  -5  22  10     1242.15     1056.24    151.29 o 
  -4  22  10        0.19      -13.58     47.19 o 
  -3  22  10      307.21      327.74     51.53 o 
  -2  22  10        0.96       76.52     32.31 o 
  -1  22  10        1.76       61.53     28.13 o 
   0  22  10        4.12       76.04     45.69 o 
   1  22  10      168.82      158.41     37.28 o 
   2  22  10       56.55      266.57     55.79 o 
   3  22  10      685.37      913.87     62.32 o 
   4  22  10       15.85       64.86     42.20 o 
  -5  23  10      825.23      707.28    108.10 o 
  -4  23  10      858.69      765.12     66.84 o 
  -3  23  10      782.53      830.56     36.35 o 
  -2  23  10      744.00      728.30     35.01 o 
  -1  23  10      685.97      669.00     34.74 o 
   0  23  10      828.65      858.03     42.08 o 
   1  23  10      227.60      199.32     42.97 o 
   2  23  10      553.46      487.91     39.51 o 
   3  23  10      517.56      526.78     49.43 o 
  -4  24  10      151.83       90.25     33.45 o 
  -3  24  10        2.56        9.41     32.06 o 
  -2  24  10       11.08       18.87     60.95 o 
  -1  24  10      104.25      102.26     35.53 o 
   0  24  10        1.69       17.28     56.39 o 
   1  24  10       64.85       93.61     45.82 o 
   2  24  10      203.37      210.31     73.20 o 
   3  24  10       15.63      -46.16     46.16 o 
  -3  25  10       41.37       32.64     47.49 o 
  -2  25  10       13.45       17.85     36.02 o 
  -1  25  10       21.01        4.23     36.38 o 
   0  25  10       89.50       67.48     46.08 o 
   1  25  10       32.46       19.77     47.88 o 
   2  25  10      117.33       53.19     42.55 o 
  -1  26  10       42.03       98.00     39.64 o 
   0  26  10       26.70       83.64     47.45 o 
  -7   0  11     3482.44     3279.11    150.95 o 
  -5   0  11      403.92      334.48     63.96 o 
  -3   0  11      482.93      540.02     64.47 o 
  -1   0  11       14.53       99.12     64.73 o 
   1   0  11     1423.86     1484.84     58.28 o 
   3   0  11     1215.48     1259.44     59.87 o 
   5   0  11     1831.42     1698.36     42.34 o 
   7   0  11     3115.57     2755.54     60.26 o 
  -8   1  11        1.29       26.36     30.85 o 
  -7   1  11      216.42      228.55     31.31 o 
  -6   1  11      137.69      158.17     36.08 o 
  -5   1  11      116.12      107.52     44.65 o 
  -4   1  11      158.37      171.84     45.71 o 
  -3   1  11     1401.68     1396.14     78.53 o 
  -2   1  11     2290.58     2282.15     83.51 o 
  -1   1  11     7989.96     7885.25    164.62 o 
   0   1  11     3977.37     4177.01    107.37 o 
   1   1  11     4442.77     4390.59     50.44 o 
   2   1  11     1576.12     1592.41     34.66 o 
   3   1  11       26.91       77.37     46.80 o 
   4   1  11      825.50      840.01     49.88 o 
   5   1  11       13.67       39.54     26.33 o 
   6   1  11     1225.25     1171.50     31.22 o 
   7   1  11       10.15       36.71     34.66 o 
  -8   2  11     1262.35     1138.02     34.73 o 
  -7   2  11       37.99      105.73     30.95 o 
  -6   2  11      684.91      688.38     35.25 o 
  -5   2  11        4.55       36.50     37.23 o 
  -4   2  11      241.42      205.00     43.21 o 
  -3   2  11       88.92       64.11     43.85 o 
  -2   2  11     1166.16     1134.16     47.28 o 
  -1   2  11     1002.36     1082.52     55.70 o 
   0   2  11      263.72      361.50     46.36 o 
   1   2  11     1413.83     1533.42     75.22 o 
   2   2  11      110.77      168.22     54.74 o 
   3   2  11      156.47      185.69     33.30 o 
   4   2  11       66.44       57.94     27.09 o 
   5   2  11       74.01      113.67     27.77 o 
   6   2  11      681.55      663.48     34.81 o 
   7   2  11      115.06       96.15     30.49 o 
  -8   3  11       25.05       47.97     31.62 o 
  -7   3  11      159.25      194.11     39.65 o 
  -6   3  11      210.95      248.24     37.03 o 
  -5   3  11       54.12       41.63     67.27 o 
  -4   3  11       95.10       99.15     48.49 o 
  -3   3  11        0.16       38.13     40.45 o 
  -2   3  11      764.84      693.40     42.42 o 
  -1   3  11       46.27      150.91     40.58 o 
   0   3  11      343.43      215.71     46.40 o 
   1   3  11      136.57      114.17     33.84 o 
   2   3  11        8.84      -34.54     35.11 o 
   3   3  11       21.26       75.46     32.79 o 
   4   3  11       18.75       55.19     30.93 o 
   5   3  11        8.27      115.13     29.76 o 
   6   3  11      103.39      158.95     35.17 o 
   7   3  11       63.78      136.54     28.88 o 
  -8   4  11       11.30       82.39     36.52 o 
  -7   4  11       40.67      109.93     36.83 o 
  -6   4  11        0.46       43.87     47.02 o 
  -5   4  11       84.99      108.68     44.29 o 
  -4   4  11      141.78      161.16     38.17 o 
  -3   4  11        0.25       58.49     44.21 o 
  -2   4  11      295.87      262.63     44.49 o 
  -1   4  11      305.87      321.22     40.46 o 
   0   4  11      432.19      417.42     46.29 o 
   1   4  11      177.52      228.49     61.33 o 
   2   4  11      113.11      128.83     31.46 o 
   3   4  11       20.94      -32.54     32.54 o 
   4   4  11      281.00      283.30     25.23 o 
   5   4  11        4.76        2.73     36.65 o 
   6   4  11      369.66      359.34     30.62 o 
   7   4  11        0.93       59.28     44.28 o 
  -8   5  11       89.51      137.01     36.88 o 
  -7   5  11        8.28       90.85     37.43 o 
  -6   5  11      244.42      241.42     37.60 o 
  -5   5  11      193.20      201.24     34.21 o 
  -4   5  11      156.46      196.15     34.49 o 
  -3   5  11      922.07      942.78     41.44 o 
  -2   5  11      181.56      235.08     45.03 o 
  -1   5  11     1139.23     1154.56     47.89 o 
   0   5  11      167.92      162.77     35.08 o 
   1   5  11      417.97      471.88     32.68 o 
   2   5  11        0.12       38.32     45.55 o 
   3   5  11      650.65      699.45     36.04 o 
   4   5  11      129.44      115.72     29.48 o 
   5   5  11      202.96      215.78     29.46 o 
   6   5  11      564.03      602.74     30.79 o 
   7   5  11       13.43       -0.56     46.73 o 
  -8   6  11      430.38      464.98     38.81 o 
  -7   6  11      315.62      336.12     34.36 o 
  -6   6  11      208.43      212.14     37.86 o 
  -5   6  11      747.82      811.22     39.26 o 
  -4   6  11      137.61      175.27     38.49 o 
  -3   6  11      802.94      725.70     59.23 o 
  -2   6  11       30.28      122.01     44.45 o 
  -1   6  11      490.47      589.14     45.37 o 
   0   6  11       89.28      170.42     45.13 o 
   1   6  11       18.14       42.23     36.00 o 
   2   6  11      231.78      309.52     64.36 o 
   3   6  11       67.13       85.48     33.56 o 
   4   6  11      472.41      448.30     44.64 o 
   5   6  11      122.68      105.11     34.15 o 
   6   6  11      579.05      655.55     68.14 o 
   7   6  11      411.64      341.10     28.06 o 
  -8   7  11       29.37       22.69     49.91 o 
  -7   7  11        0.07       11.44     33.51 o 
  -6   7  11      452.00      509.01     39.07 o 
  -5   7  11        5.85       12.39     37.18 o 
  -4   7  11     1194.76     1162.62     35.85 o 
  -3   7  11       27.95      108.38     47.54 o 
  -2   7  11     3714.37     3595.52    127.96 o 
  -1   7  11      125.87      270.47     35.69 o 
   0   7  11     7846.04     7820.59    105.85 o 
   1   7  11      241.21      258.66     33.30 o 
   2   7  11     2151.52     2011.82     76.13 o 
   3   7  11      180.45      269.85     62.77 o 
   4   7  11      693.74      637.24     68.60 o 
   5   7  11      163.96      169.10     29.58 o 
   6   7  11      116.90       48.82     43.00 o 
   7   7  11       17.42       56.37     28.55 o 
  -8   8  11     1643.52     1404.41     39.99 o 
  -7   8  11      104.88      191.27     37.64 o 
  -6   8  11     1102.67     1132.71     40.97 o 
  -5   8  11      220.84      262.01     35.20 o 
  -4   8  11      429.91      436.87     39.20 o 
  -3   8  11      112.94      196.67     32.06 o 
  -2   8  11      179.21      205.15     33.48 o 
  -1   8  11       14.94       60.18     35.28 o 
   0   8  11        8.70       56.11     30.52 o 
   1   8  11       99.68      147.22     44.36 o 
   2   8  11      436.07      377.64     31.08 o 
   3   8  11       69.07      151.75     46.72 o 
   4   8  11      464.13      418.78     82.74 o 
   5   8  11      339.41      306.05     33.23 o 
   6   8  11      900.66      848.98     36.43 o 
   7   8  11      145.18      187.80     48.59 o 
  -8   9  11        0.37      -13.49     34.89 o 
  -7   9  11       95.60       82.47     35.09 o 
  -6   9  11       11.61        9.44     38.56 o 
  -5   9  11      324.58      349.45     62.19 o 
  -4   9  11      430.38      488.03     39.24 o 
  -3   9  11     1040.11     1015.15     32.35 o 
  -2   9  11     1345.34     1339.09     72.10 o 
  -1   9  11     5354.56     5186.78     97.25 o 
   0   9  11     1658.43     1628.84     35.90 o 
   1   9  11     2331.39     2329.71     48.66 o 
   2   9  11       84.76      166.45     33.30 o 
   3   9  11      773.16      943.57     97.65 o 
   4   9  11        0.95      113.15     51.66 o 
   5   9  11      454.31      437.74     30.26 o 
   6   9  11        0.07       -1.24     28.60 o 
   7   9  11       67.36      115.15     34.11 o 
  -8  10  11        7.00      141.25     40.22 o 
  -7  10  11      143.68      129.72     35.50 o 
  -6  10  11      114.45      146.17     35.60 o 
  -5  10  11      104.60      136.71     34.83 o 
  -4  10  11      329.13      320.53     33.26 o 
  -3  10  11      183.37      191.61     32.74 o 
  -2  10  11      505.93      509.83     36.47 o 
  -1  10  11      183.51      213.88     41.38 o 
   0  10  11      194.21      164.87     35.68 o 
   1  10  11       82.38      149.21     37.82 o 
   2  10  11      307.57      364.04     34.21 o 
   3  10  11       12.52       12.07     38.22 o 
   4  10  11      104.52       55.44     35.58 o 
   5  10  11      182.32      207.27     50.46 o 
   6  10  11        7.14       49.85     28.81 o 
  -7  11  11      221.33      172.58     32.67 o 
  -6  11  11       10.94       77.51     34.26 o 
  -5  11  11       92.92       50.30     32.39 o 
  -4  11  11      112.58      142.05     30.82 o 
  -3  11  11       44.97       80.98     31.53 o 
  -2  11  11        8.21       51.70     40.31 o 
  -1  11  11     1004.45      905.91     37.20 o 
   0  11  11      815.81      764.86     36.34 o 
   1  11  11       67.57       97.47     59.87 o 
   2  11  11        0.26       30.02     37.84 o 
   3  11  11       74.75      116.46    123.79 o 
   4  11  11        5.48       87.14     37.03 o 
   5  11  11        7.91       49.89     37.44 o 
   6  11  11       38.21       38.82     44.14 o 
  -7  12  11        3.49       11.64     38.19 o 
  -6  12  11        2.20       29.21     33.88 o 
  -5  12  11      117.72      114.99     32.80 o 
  -4  12  11      326.03      363.51     32.84 o 
  -3  12  11      563.44      548.70     31.06 o 
  -2  12  11      178.35      165.47     29.33 o 
  -1  12  11      805.58      799.49     49.02 o 
   0  12  11       29.43       53.16     32.51 o 
   1  12  11     1052.23      995.80     38.38 o 
   2  12  11       13.55       15.56     47.54 o 
   3  12  11      456.09      441.87     40.50 o 
   4  12  11       16.78      135.79     63.66 o 
   5  12  11       81.61      159.68     37.19 o 
   6  12  11       59.77        4.22     44.49 o 
  -7  13  11       64.81      127.42     34.06 o 
  -6  13  11       47.82      121.94     41.85 o 
  -5  13  11      131.66      148.68     34.67 o 
  -4  13  11      607.06      565.34     33.49 o 
  -3  13  11      858.31      830.50     33.28 o 
  -2  13  11     1231.95     1245.88     35.61 o 
  -1  13  11      477.02      525.32     38.74 o 
   0  13  11      474.17      519.25     33.36 o 
   1  13  11      285.77      263.37     35.12 o 
   2  13  11     2075.27     2058.21     63.18 o 
   3  13  11        1.50      101.69     39.11 o 
   4  13  11      457.86      493.02     91.94 o 
   5  13  11       31.98       98.54     82.83 o 
   6  13  11      217.47      178.03     29.05 o 
  -7  14  11     1146.60     1076.16     48.18 o 
  -6  14  11       22.74      110.71     33.55 o 
  -5  14  11      508.32      495.96     36.07 o 
  -4  14  11      222.02      197.41     33.76 o 
  -3  14  11      432.22      409.21     40.51 o 
  -2  14  11      137.03      174.36     31.70 o 
  -1  14  11       46.27       38.58     38.47 o 
   0  14  11        7.81       41.17     46.01 o 
   1  14  11      617.05      524.40     32.74 o 
   2  14  11        7.71      -47.02     47.02 o 
   3  14  11      950.07      906.82     49.17 o 
   4  14  11       25.94       53.37     44.01 o 
   5  14  11      379.66      353.51     52.09 o 
   6  14  11       54.62      100.56     51.15 o 
  -6  15  11      170.04      140.65     38.16 o 
  -5  15  11      136.65      248.14     37.05 o 
  -4  15  11      148.80      230.38     34.18 o 
  -3  15  11     1972.99     1846.88     38.43 o 
  -2  15  11      264.38      324.29     31.42 o 
  -1  15  11     2084.50     1995.54     51.50 o 
   0  15  11      454.46      509.29     61.85 o 
   1  15  11     3143.44     2886.39     48.81 o 
   2  15  11      335.53      342.61     44.87 o 
   3  15  11      955.29      882.75     59.31 o 
   4  15  11      195.62      220.63    134.02 o 
   5  15  11      126.02       67.17     69.93 o 
  -6  16  11      103.91       86.47     50.20 o 
  -5  16  11       54.11       42.92     40.63 o 
  -4  16  11      384.80      345.16     38.49 o 
  -3  16  11      260.41      287.30     30.72 o 
  -2  16  11      517.87      514.59     42.53 o 
  -1  16  11        5.84        3.59     37.68 o 
   0  16  11       88.69       88.34     32.61 o 
   1  16  11       59.40      160.66     51.79 o 
   2  16  11       35.69       -0.44     66.75 o 
   3  16  11        5.67       87.34     45.73 o 
   4  16  11       34.86       41.94     37.13 o 
   5  16  11        2.05       80.67     37.15 o 
  -6  17  11        0.77       24.21     37.49 o 
  -5  17  11        8.68      -25.65     77.15 o 
  -4  17  11      468.84      446.47     47.97 o 
  -3  17  11       55.23      102.48     32.87 o 
  -2  17  11     2228.60     2015.35     52.32 o 
  -1  17  11        2.06       45.84     35.20 o 
   0  17  11     1186.92     1115.80     38.57 o 
   1  17  11        6.83       11.09     52.57 o 
   2  17  11     1393.64     1264.87     59.06 o 
   3  17  11       62.36       56.39     46.25 o 
   4  17  11       72.11       96.54     36.72 o 
   5  17  11        2.84      100.67     44.18 o 
  -5  18  11        8.91      147.43     35.78 o 
  -4  18  11       80.12       57.27     34.13 o 
  -3  18  11       74.96       69.54     33.96 o 
  -2  18  11        3.05       32.78     29.76 o 
  -1  18  11      141.07      169.66     35.26 o 
   0  18  11      357.48      391.37     40.01 o 
   1  18  11       59.84       77.62     57.08 o 
   2  18  11      453.54      427.74     37.88 o 
   3  18  11        6.11       27.81     37.13 o 
   4  18  11       66.08       36.89     34.44 o 
  -5  19  11        0.98       62.24     32.88 o 
  -4  19  11       35.09      -28.72     37.16 o 
  -3  19  11        3.92       22.51     31.92 o 
  -2  19  11       91.69       49.89     29.53 o 
  -1  19  11        8.16        4.76     53.87 o 
   0  19  11        6.78       14.64     32.48 o 
   1  19  11       79.42       62.06     36.19 o 
   2  19  11        1.72       29.92     44.44 o 
   3  19  11        4.29        0.26     36.62 o 
   4  19  11      109.41      120.18     36.45 o 
  -4  20  11       49.92      118.65     39.33 o 
  -3  20  11      197.00      201.93     53.64 o 
  -2  20  11      159.59      155.92     31.63 o 
  -1  20  11       31.56       69.26     28.25 o 
   0  20  11      331.25      341.95     59.73 o 
   1  20  11        5.47       79.75     35.19 o 
   2  20  11      412.89      390.70     58.11 o 
   3  20  11        5.30       46.62     66.11 o 
  -4  21  11      372.90      197.03     34.30 o 
  -3  21  11        4.65       80.52     63.53 o 
  -2  21  11      606.87      576.19     32.38 o 
  -1  21  11      273.87      249.89     28.61 o 
   0  21  11     1097.13     1046.51     52.70 o 
   1  21  11      147.05      156.44     41.78 o 
   2  21  11      329.42      274.81     37.79 o 
   3  21  11      310.16      357.61     58.03 o 
  -3  22  11       40.96       66.49     35.77 o 
  -2  22  11      101.70       92.53     31.38 o 
  -1  22  11        7.06      -11.88     29.95 o 
   0  22  11       35.08      101.41     33.71 o 
   1  22  11       16.33       65.57     40.53 o 
   2  22  11       45.49        1.19     36.90 o 
  -2  23  11      670.23      601.05     32.59 o 
  -1  23  11      782.62      561.97     32.25 o 
   0  23  11     1303.50     1075.60     70.10 o 
   1  23  11      376.36      279.21     48.40 o 
  -6   0  12      939.88      964.25     64.73 o 
  -4   0  12      655.83      738.25     62.50 o 
  -2   0  12      784.99      713.06     53.30 o 
   0   0  12        5.21       54.93     61.38 o 
   2   0  12      275.88      344.55     48.96 o 
   4   0  12      406.95      394.73     39.36 o 
   6   0  12      613.62      539.73     83.08 o 
  -7   1  12        9.33       51.45     36.31 o 
  -6   1  12      204.93      222.72     44.02 o 
  -5   1  12       50.06        2.21     43.59 o 
  -4   1  12      132.86      230.26     43.86 o 
  -3   1  12      258.41      251.38     43.64 o 
  -2   1  12      633.43      615.78     43.54 o 
  -1   1  12      557.61      581.29     45.15 o 
   0   1  12      564.87      536.78     62.80 o 
   1   1  12      674.87      774.37     76.03 o 
   2   1  12      188.77      235.50     32.59 o 
   3   1  12      276.41      360.01     29.61 o 
   4   1  12       52.33      131.09     24.72 o 
   5   1  12      397.67      295.62     47.55 o 
   6   1  12       27.10       35.91     27.90 o 
  -7   2  12      687.10      530.13     88.36 o 
  -6   2  12        5.57       21.02     67.48 o 
  -5   2  12       73.79       63.92     44.26 o 
  -4   2  12      126.32      104.48     39.39 o 
  -3   2  12       67.66      113.78     39.07 o 
  -2   2  12      488.08      493.80     43.62 o 
  -1   2  12      192.43      218.55     47.97 o 
   0   2  12     1009.45     1048.09     45.25 o 
   1   2  12      186.59      214.70     61.12 o 
   2   2  12      459.71      385.33     29.30 o 
   3   2  12       32.78       94.91     25.63 o 
   4   2  12      337.41      365.90     26.35 o 
   5   2  12        9.43       72.91     28.69 o 
   6   2  12      213.17      169.62     27.90 o 
  -7   3  12       50.20       73.74     39.00 o 
  -6   3  12      409.14      367.56     49.41 o 
  -5   3  12      139.20      169.58     43.88 o 
  -4   3  12      349.16      321.94     47.12 o 
  -3   3  12      109.42      130.99     43.37 o 
  -2   3  12      116.24      132.69     36.71 o 
  -1   3  12      329.66      356.45     38.28 o 
   0   3  12        2.93      -36.78     45.73 o 
   1   3  12      330.03      412.07     37.05 o 
   2   3  12       60.47      139.57     28.74 o 
   3   3  12        0.98       68.04     33.14 o 
   4   3  12       54.11      105.79     39.13 o 
   5   3  12        0.26       -1.61     35.09 o 
   6   3  12      148.60      121.20     24.67 o 
  -7   4  12       44.25       32.60     55.06 o 
  -6   4  12        0.06       30.52     35.19 o 
  -5   4  12       47.86      111.42     48.14 o 
  -4   4  12        8.16      -53.75     61.33 o 
  -3   4  12      161.33      192.83     50.85 o 
  -2   4  12      221.82      258.17     43.82 o 
  -1   4  12      532.44      583.83     40.11 o 
   0   4  12      184.17      276.78     40.85 o 
   1   4  12      664.65      681.94     36.77 o 
   2   4  12       93.91      179.31     36.49 o 
   3   4  12      407.21      384.25     29.65 o 
   4   4  12       69.61      151.12     29.80 o 
   5   4  12      326.65      324.00     24.14 o 
   6   4  12        5.98       53.92     30.01 o 
  -7   5  12      210.07      193.86     35.62 o 
  -6   5  12        5.77       35.80     34.94 o 
  -5   5  12      327.43      280.74     46.38 o 
  -4   5  12       98.64      144.56     58.24 o 
  -3   5  12      132.95      128.32     43.67 o 
  -2   5  12      168.60      119.67     39.05 o 
  -1   5  12      276.51      402.06     73.71 o 
   0   5  12      819.67      943.18     51.50 o 
   1   5  12       41.46       80.56     32.71 o 
   2   5  12      374.47      420.32     34.07 o 
   3   5  12       25.32       86.15     28.44 o 
   4   5  12      175.40      203.84     24.67 o 
   5   5  12      233.65      177.67     36.99 o 
   6   5  12        6.90       35.81     54.29 o 
  -7   6  12       10.54       58.46     33.01 o 
  -6   6  12      492.81      465.26     37.40 o 
  -5   6  12      118.58      138.97     32.45 o 
  -4   6  12      638.57      621.17     45.34 o 
  -3   6  12       13.77       72.84     42.08 o 
  -2   6  12      316.86      289.63     51.92 o 
  -1   6  12       51.18      128.81     34.47 o 
   0   6  12      195.89      249.68     34.65 o 
   1   6  12      152.16      266.39     32.74 o 
   2   6  12        1.76       20.60     53.62 o 
   3   6  12      297.72      295.16     28.77 o 
   4   6  12        5.76      -29.02     29.02 o 
   5   6  12      562.11      586.33     29.64 o 
   6   6  12       11.82       24.24     42.63 o 
  -7   7  12       10.08       23.01     42.28 o 
  -6   7  12      171.35      208.67     37.16 o 
  -5   7  12      307.19      237.96     34.92 o 
  -4   7  12        1.07      119.13     39.17 o 
  -3   7  12      653.65      699.44     41.94 o 
  -2   7  12        1.70        2.22     31.57 o 
  -1   7  12     1269.04     1301.45     41.04 o 
   0   7  12       16.35      108.43     34.42 o 
   1   7  12      582.08      625.99     58.43 o 
   2   7  12       60.83       72.49     31.92 o 
   3   7  12      831.08      847.50     31.32 o 
   4   7  12      107.19       58.02     29.55 o 
   5   7  12      232.64      208.38     65.87 o 
  -7   8  12      145.79      128.48     35.04 o 
  -6   8  12      178.47      141.84     36.35 o 
  -5   8  12      513.28      497.18     37.54 o 
  -4   8  12      124.17      263.51     59.90 o 
  -3   8  12      223.15      225.11     59.83 o 
  -2   8  12        3.84      -24.37     37.36 o 
  -1   8  12      260.87      245.93     34.67 o 
   0   8  12       31.26       64.25     34.22 o 
   1   8  12        0.18       19.78     30.00 o 
   2   8  12       24.22       43.98     32.03 o 
   3   8  12      156.22      224.45     32.90 o 
   4   8  12       14.49       89.62     31.52 o 
   5   8  12      235.34      265.31     63.08 o 
  -6   9  12      164.55      169.95     35.19 o 
  -5   9  12      285.46      272.09     48.30 o 
  -4   9  12      109.82      123.66     29.29 o 
  -3   9  12      285.06      299.63     34.72 o 
  -2   9  12      131.51      118.18     99.50 o 
  -1   9  12      247.58      221.16     34.77 o 
   0   9  12      714.83      715.17     32.86 o 
   1   9  12      120.35      103.89     30.04 o 
   2   9  12      164.03      134.41     32.82 o 
   3   9  12       15.72       40.89     35.38 o 
   4   9  12      323.20      341.25     42.28 o 
   5   9  12        0.12       18.93     27.55 o 
  -6  10  12      272.03      235.99     29.91 o 
  -5  10  12      253.37      162.59     31.08 o 
  -4  10  12        4.32       11.67     30.13 o 
  -3  10  12      433.33      437.29     39.53 o 
  -2  10  12       19.85       52.24     36.51 o 
  -1  10  12       55.11      127.71     34.75 o 
   0  10  12        0.61      111.53     42.31 o 
   1  10  12      175.48      226.54     33.30 o 
   2  10  12       40.79      124.66     30.13 o 
   3  10  12      414.66      391.60     33.64 o 
   4  10  12      144.20      117.93     70.70 o 
   5  10  12       50.48       22.52     28.63 o 
  -6  11  12      157.67      163.73     32.61 o 
  -5  11  12      178.06      167.72     31.68 o 
  -4  11  12      288.85      263.70     30.13 o 
  -3  11  12      349.59      267.26     38.82 o 
  -2  11  12      103.66      121.21     33.93 o 
  -1  11  12        6.61       57.88     47.65 o 
   0  11  12      101.81      139.47     42.54 o 
   1  11  12        2.62      -23.05     31.01 o 
   2  11  12      137.76       67.59     41.48 o 
   3  11  12      107.80      147.93     32.12 o 
   4  11  12       42.08       -1.05     61.98 o 
   5  11  12      132.97      106.06     41.11 o 
  -6  12  12       26.67       71.39     35.36 o 
  -5  12  12        2.94      -28.51     40.76 o 
  -4  12  12      322.89      299.37     34.52 o 
  -3  12  12       16.31       36.40     27.95 o 
  -2  12  12      601.24      531.79     35.54 o 
  -1  12  12        2.13       34.49     31.86 o 
   0  12  12      698.73      739.31     37.64 o 
   1  12  12        5.17       73.85     33.94 o 
   2  12  12     1176.82     1060.11     40.40 o 
   3  12  12       30.41       74.10     29.00 o 
   4  12  12      491.70      339.39     39.33 o 
   5  12  12        0.27      -39.46     39.46 o 
  -5  13  12        0.23       50.71     31.68 o 
  -4  13  12      316.83      340.43     30.73 o 
  -3  13  12      308.94      278.56     31.22 o 
  -2  13  12      361.88      320.32     34.41 o 
  -1  13  12      127.38      100.86     51.36 o 
   0  13  12      130.56      153.53     31.89 o 
   1  13  12      823.34      795.69     79.86 o 
   2  13  12      126.00      126.36     34.94 o 
   3  13  12      457.39      393.63     39.09 o 
   4  13  12        2.68       37.01     36.89 o 
  -5  14  12       59.84       96.84     32.63 o 
  -4  14  12      468.87      438.30     33.62 o 
  -3  14  12      379.88      313.85     36.09 o 
  -2  14  12      239.03      252.19     35.34 o 
  -1  14  12      205.42      221.76     34.30 o 
   0  14  12        5.35       21.47     32.03 o 
   1  14  12      215.12      197.20     36.62 o 
   2  14  12      244.77      104.46     45.13 o 
   3  14  12       65.56       56.18     36.63 o 
   4  14  12      136.20      114.07     57.25 o 
  -5  15  12       56.35       84.11     37.06 o 
  -4  15  12      324.37      265.13     34.02 o 
  -3  15  12      172.90      203.53     31.47 o 
  -2  15  12      877.96      862.34     63.43 o 
  -1  15  12      157.92      186.43     33.79 o 
   0  15  12      284.32      313.06     32.26 o 
   1  15  12      129.98      155.10     31.46 o 
   2  15  12     1050.66      972.90     37.65 o 
   3  15  12       59.82       21.71     37.16 o 
   4  15  12      146.92      132.21     34.70 o 
  -4  16  12      126.54      130.89     33.75 o 
  -3  16  12      153.32      136.48     29.43 o 
  -2  16  12        1.30       65.73     42.24 o 
  -1  16  12       13.54       53.02     46.20 o 
   0  16  12      126.93      124.04     33.03 o 
   1  16  12        1.64       43.33     30.27 o 
   2  16  12      118.53      140.64     40.03 o 
   3  16  12       32.80       40.90     36.30 o 
  -4  17  12       39.94       -3.42     60.86 o 
  -3  17  12      258.57      156.82     31.03 o 
  -2  17  12       78.36      152.35     39.88 o 
  -1  17  12       17.83       56.76     38.49 o 
   0  17  12        2.33       52.06     31.66 o 
   1  17  12      410.97      338.65     31.07 o 
   2  17  12       13.49       14.70     35.89 o 
   3  17  12      224.12      162.36     37.73 o 
  -3  18  12        6.52       46.80     29.48 o 
  -2  18  12       82.42       67.57     40.54 o 
  -1  18  12       35.19      115.17     33.17 o 
   0  18  12      172.01      193.92     49.00 o 
   1  18  12       28.70       31.98     36.38 o 
   2  18  12      206.84      147.15     30.89 o 
  -2  19  12       14.53       55.26     32.79 o 
  -1  19  12       16.34       57.69     38.77 o 
   0  19  12      392.97      281.51     38.81 o 
   1  19  12        0.19       57.60     67.61 o 
  -5   0  13        2.23      101.44     59.06 o 
  -3   0  13       49.42       12.46     48.57 o 
  -1   0  13      116.58      168.40     60.09 o 
   1   0  13      142.61      173.13     50.55 o 
   3   0  13       16.93       25.70     34.86 o 
  -5   1  13       53.59       89.71     58.63 o 
  -4   1  13       16.83       12.22     42.18 o 
  -3   1  13       39.74       82.00     41.84 o 
  -2   1  13       16.36       13.88     67.52 o 
  -1   1  13      125.35      163.51     49.56 o 
   0   1  13       67.35      113.70     38.85 o 
   1   1  13       81.75      106.40     34.67 o 
   2   1  13       70.99       77.08     23.71 o 
   3   1  13       12.36       73.04     36.80 o 
   4   1  13       26.88      -35.37     35.37 o 
  -5   2  13       42.87       66.57     41.67 o 
  -4   2  13       25.34      -16.59     42.60 o 
  -3   2  13      142.39      157.17     41.51 o 
  -2   2  13      158.40      179.34     42.73 o 
  -1   2  13      801.84      733.47     37.66 o 
   0   2  13        0.58      142.74     41.93 o 
   1   2  13      742.85      772.86     31.48 o 
   2   2  13        2.07      100.87     29.63 o 
   3   2  13      197.39      182.23     26.76 o 
   4   2  13        2.25       51.84     25.00 o 
  -5   3  13        9.99       55.80     42.57 o 
  -4   3  13       25.23       24.51     41.64 o 
  -3   3  13       33.55       16.18     43.01 o 
  -2   3  13      159.97      214.81     38.33 o 
  -1   3  13      212.68      212.79     43.27 o 
   0   3  13       18.43       55.14     42.73 o 
   1   3  13        7.16       32.52     54.08 o 
   2   3  13        1.64       68.93     29.99 o 
   3   3  13        0.79       61.85     31.84 o 
   4   3  13        0.30       35.45     25.15 o 
  -5   4  13       70.84      112.59     45.14 o 
  -4   4  13       23.66       51.94     37.53 o 
  -3   4  13        6.17       39.52     42.76 o 
  -2   4  13       77.02       44.75     37.77 o 
  -1   4  13      145.72      210.82     42.41 o 
   0   4  13      242.85      304.76     34.91 o 
   1   4  13      308.76      316.37     32.63 o 
   2   4  13       10.98       -4.35     27.49 o 
   3   4  13       76.43       61.79     39.32 o 
   4   4  13      132.79       94.50     29.50 o 
  -5   5  13        9.10       55.95     42.55 o 
  -4   5  13      176.54      134.94     89.14 o 
  -3   5  13       47.85       70.47     42.49 o 
  -2   5  13      207.15      140.73    101.14 o 
  -1   5  13       59.22       70.79     29.02 o 
   0   5  13      128.80      169.17     56.20 o 
   1   5  13        3.12      122.36     40.13 o 
   2   5  13        4.37       75.00     31.78 o 
   3   5  13       74.08       62.69     34.93 o 
   4   5  13        1.10       57.46     36.42 o 
  -5   6  13       81.69       84.51     41.14 o 
  -4   6  13        1.28       55.86     46.82 o 
  -3   6  13       36.07       37.42     37.56 o 
  -2   6  13       31.39      136.23     42.88 o 
  -1   6  13      232.22      255.87     50.10 o 
   0   6  13        8.08       43.33     31.26 o 
   1   6  13       63.71       64.20     29.42 o 
   2   6  13       20.56       29.83     34.20 o 
   3   6  13        8.35       80.48     38.34 o 
   4   6  13       31.60       62.23     46.37 o 
  -5   7  13      106.51      148.39     40.71 o 
  -4   7  13        3.02       26.75     40.32 o 
  -3   7  13       66.49      132.70     42.86 o 
  -2   7  13       20.66       44.16     45.01 o 
  -1   7  13       20.77       13.83     31.38 o 
   0   7  13      395.35      407.80     45.14 o 
   1   7  13        0.63       47.01     31.52 o 
   2   7  13       48.92       97.90     39.87 o 
   3   7  13       10.88      129.67     45.21 o 
   4   7  13       35.03       40.53     26.32 o 
  -5   8  13       24.88       -5.82     46.37 o 
  -4   8  13       13.39       87.61     42.76 o 
  -3   8  13       50.62       63.60     31.84 o 
  -2   8  13       10.83       -7.72     53.15 o 
  -1   8  13       15.90      -24.07     33.49 o 
   0   8  13       68.54       73.77     28.77 o 
   1   8  13        0.24       87.34     33.15 o 
   2   8  13       26.38       57.13     29.67 o 
   3   8  13       73.72      111.57     29.80 o 
  -4   9  13      123.66       88.04     33.96 o 
  -3   9  13        0.99       11.96     34.42 o 
  -2   9  13       85.18      137.37     45.51 o 
  -1   9  13      191.16      244.40     34.41 o 
   0   9  13       98.05       92.10     31.06 o 
   1   9  13        1.23       50.99     29.65 o 
   2   9  13        0.30       35.87     32.06 o 
   3   9  13       44.94       78.55     29.66 o 
  -4  10  13      256.76      171.33     38.70 o 
  -3  10  13       38.44       36.84     42.19 o 
  -2  10  13      204.79      219.43     32.60 o 
  -1  10  13        4.79       18.21     54.26 o 
   0  10  13      125.67      106.00     31.75 o 
   1  10  13       62.38       26.88     31.44 o 
   2  10  13      589.91      471.88     35.87 o 
   3  10  13        1.89       28.79     29.68 o 
  -4  11  13      375.19      301.52     36.44 o 
  -3  11  13      166.77      169.36     40.06 o 
  -2  11  13      259.01      215.01     69.03 o 
  -1  11  13      148.49      174.83     31.83 o 
   0  11  13        4.14       65.36     31.51 o 
   1  11  13       10.33       65.25     31.06 o 
   2  11  13       32.40       75.32     74.36 o 
   3  11  13       36.92      -15.66     28.35 o 
  -3  12  13      204.18      209.18     38.22 o 
  -2  12  13       11.64       58.84     40.48 o 
  -1  12  13      244.93      242.30     32.63 o 
   0  12  13       11.91      -20.39     37.36 o 
   1  12  13      476.74      421.94     63.27 o 
   2  12  13       26.20       34.27     39.40 o 
  -3  13  13      121.43      127.81     38.38 o 
  -2  13  13       38.09       17.21     47.06 o 
  -1  13  13       28.84      100.64     51.21 o 
   0  13  13        1.04       75.26     38.51 o 
   1  13  13       50.58      129.80     31.08 o 
   2  13  13      245.05      226.09     40.24 o 
  -2  14  13       70.43       96.77     44.27 o 
  -1  14  13        2.97       -1.61     62.28 o 
   0  14  13       42.56       50.52     36.85 o 
   1  14  13        4.30       86.93     36.87 o 
  -1  15  13        1.93      105.71     37.54 o 
   0  15  13       21.51        7.43     37.09 o 
  -2   0  14       51.98       77.28     47.71 o 
   0   0  14       26.94        1.89     59.92 o 
  -3   1  14       59.43       58.81     42.24 o 
  -2   1  14      109.03      126.70     41.78 o 
  -1   1  14       42.90       76.06     36.68 o 
   0   1  14        3.06       25.76     83.56 o 
   1   1  14        8.75       31.52     31.71 o 
  -3   2  14      128.23       84.77     47.15 o 
  -2   2  14      253.44      195.17     34.65 o 
  -1   2  14       93.71      105.63     38.04 o 
   0   2  14      597.09      445.06     32.73 o 
   1   2  14      193.60      160.27     30.01 o 
  -2   3  14      101.16       82.05     49.21 o 
  -1   3  14       95.69       -4.83     41.82 o 
   0   3  14       23.77      -21.71     31.96 o 
   1   3  14      218.53      194.82     42.64 o 
  -2   4  14       68.96       55.20     41.50 o 
  -1   4  14      454.55      320.25     30.86 o 
   0   4  14       19.19       16.73     34.61 o 
   1   4  14      560.51      556.68     32.64 o 
  -2   5  14        0.27      -10.13     39.71 o 
  -1   5  14      627.10      569.27     63.34 o 
   0   5  14       50.11       83.51     30.90 o 
   1   5  14      146.91      166.49     32.96 o 
  -2   6  14        8.14       40.64     33.35 o 
  -1   6  14      115.99      146.47     32.02 o 
   0   6  14       41.41       82.52     35.40 o 
  -1   7  14      103.95       51.33     33.63 o 
                                                 
